# Supplementary material for: Mechanism of 2′-fucosyllactose degradation by human-associated Akkermansia
Source: J Bacteriol. 2024 Feb 1;206(2):e00334-23. doi: 10.1128/jb.00334-23 (PMC10886448; doi:10.1128/jb.00334-23)
Supplement: Tables S5 and S6 — Differentially expressed genes of A. muciniphila MucT and A. biwaensis CSUN-19. [file jb.00334-23-s0004.xlsx]

## Sheet: Supp 5 MucT Diff Expr
geneID	logFC	AveExpr	adj.P.Val	annotation
locus_tag=Amuc_0875	5.36152	5.16341	8.62075e-06	protein=glycoside hydrolase family 16
locus_tag=Amuc_0920	5.32462	6.00972	1.81074e-06	protein=oxidoreductase domain protein
locus_tag=Amuc_1290	5.15532	6.48263	2.94271e-06	protein=protein of unknown function DUF323
locus_tag=Amuc_1291	5.05099	5.35865	1.07495e-05	protein=putative surface layer protein, with cytochrome c domain
locus_tag=Amuc_1010	4.85916	1.51689	2.66429e-05	protein=response regulator receiver protein
locus_tag=Amuc_0627	4.56384	6.83906	2.6452e-05	protein=conserved hypothetical protein
locus_tag=Amuc_1420	4.56058	6.35408	2.68501e-06	protein=conserved hypothetical protein
locus_tag=Amuc_0846	4.52051	3.61851	1.28353e-05	protein=coagulation factor 5/8 type domain protein
locus_tag=Amuc_0863	4.43599	5.95387	2.68501e-06	protein=glycosyl hydrolase family 88
locus_tag=Amuc_1011	4.22985	6.69792	6.05836e-07	protein=conserved hypothetical protein
locus_tag=Amuc_1795	4.16094	2.64836	2.0498e-05	protein=hypothetical protein
locus_tag=Amuc_1147	-4.15667	1.55426	0.00244731	protein=hypothetical protein
locus_tag=Amuc_0732	-4.14919	1.35564	0.00188773	protein=hypothetical protein
locus_tag=Amuc_0777	4.08155	8.79704	5.31608e-07	protein=short-chain dehydrogenase/reductase SDR
locus_tag=Amuc_1259	3.95206	4.68083	4.525e-06	protein=lipolytic protein G-D-S-L family
locus_tag=Amuc_1798	3.88034	7.68457	5.31608e-07	protein=aminotransferase class I and II
locus_tag=Amuc_1655	3.83837	6.10397	8.2413e-06	protein=sulfatase
locus_tag=Amuc_1799	3.80802	6.8326	5.31608e-07	protein=uncharacterized Fe-S center protein, putative ferredoxin
locus_tag=Amuc_1456	-3.79799	8.07462	0.000220016	protein=hypothetical protein
locus_tag=Amuc_0539	3.77197	8.38188	1.33556e-06	protein=glycoside hydrolase family 2 sugar binding
locus_tag=Amuc_0125	3.73964	5.38243	5.26308e-06	protein=lipolytic protein G-D-S-L family
locus_tag=Amuc_1797	3.73833	7.13785	5.31608e-07	protein=conserved hypothetical protein
locus_tag=Amuc_0124	3.71865	3.22961	1.44333e-05	protein=protein of unknown function DUF303 acetylesterase putative
locus_tag=Amuc_0491	3.70634	5.27615	2.94271e-06	protein=sulfatase
locus_tag=Amuc_0502	3.64541	2.53982	0.000130498	protein=putative transmembrane protein
locus_tag=Amuc_1292	3.57804	4.7261	3.07999e-05	protein=Endoribonuclease L-PSP
locus_tag=Amuc_1086	3.56005	6.13805	1.7242e-05	protein=hypothetical protein
locus_tag=Amuc_1012	3.55482	5.92769	1.28623e-06	protein=hypothetical protein
locus_tag=Amuc_0868	3.52518	5.41082	3.78002e-06	protein=Beta-N-acetylhexosaminidase
locus_tag=Amuc_1804	3.52469	4.29474	4.525e-06	protein=conserved hypothetical protein
locus_tag=Amuc_1802	3.46343	6.84842	2.68501e-06	protein=aldo/keto reductase
locus_tag=Amuc_1144	-3.42505	5.63048	0.00126486	protein=hypothetical protein
locus_tag=Amuc_1800	3.41139	6.989	6.94591e-07	protein=2,5-didehydrogluconate reductase
locus_tag=Amuc_1801	3.33656	6.9422	6.67716e-07	protein=peptidase S15
locus_tag=Amuc_1858	-3.25989	5.14362	5.74765e-05	protein=conserved hypothetical protein
locus_tag=Amuc_2155	-3.25151	4.20421	0.00261575	protein=hypothetical protein
locus_tag=Amuc_0129	3.19602	4.04967	2.66507e-05	protein=hypothetical protein
locus_tag=Amuc_1796	3.1258	-0.519201	0.00324625	protein=hypothetical protein
locus_tag=Amuc_0607	3.10238	4.70769	0.000204505	protein=Endonuclease/exonuclease/phosphatase
locus_tag=Amuc_1805	3.0744	4.28114	7.74488e-05	protein=Antibiotic biosynthesis monooxygenase
locus_tag=Amuc_2035	3.06401	6.8186	4.525e-06	protein=hypothetical protein
locus_tag=Amuc_1879	3.05737	3.85653	1.79263e-05	protein=conserved hypothetical protein
locus_tag=Amuc_0015	-3.03958	8.94399	2.2786e-05	protein=DEAD/DEAH box helicase domain protein
locus_tag=Amuc_1363	-3.03659	4.08405	0.00488334	protein=hypothetical protein
locus_tag=Amuc_1806	3.03513	5.28976	1.92775e-05	protein=Carboxymuconolactone decarboxylase
locus_tag=Amuc_1394	2.99789	6.47585	3.15568e-06	protein=hypothetical protein
locus_tag=Amuc_1550	-2.98648	1.11234	0.00632293	protein=hypothetical protein
locus_tag=Amuc_1672	2.98621	3.99263	2.2786e-05	protein=protein of unknown function DUF303 acetylesterase putative
locus_tag=Amuc_0803	2.97387	7.41928	1.81074e-06	protein=coagulation factor 5/8 type domain protein
locus_tag=Amuc_0326	-2.94984	5.44051	0.00060712	protein=hypothetical protein
locus_tag=Amuc_0401	2.92883	4.26193	0.000167714	protein=hypothetical protein
locus_tag=Amuc_0060	2.9188	5.32371	1.80919e-05	protein=Alpha-N-acetylglucosaminidase
locus_tag=Amuc_1013	2.8965	3.35066	6.5178e-05	protein=conserved hypothetical protein
locus_tag=Amuc_0734	-2.86137	4.19196	0.000609605	protein=hypothetical protein
locus_tag=Amuc_2065	2.8335	6.04666	1.85564e-05	protein=acyltransferase 3
locus_tag=Amuc_0778	2.79616	6.92134	2.68501e-06	protein=hypothetical protein
locus_tag=Amuc_2060	2.79316	6.20283	1.33672e-05	protein=hypothetical protein
locus_tag=Amuc_2062	2.78683	5.11092	5.19631e-05	protein=hypothetical protein
locus_tag=Amuc_0099	-2.77338	4.84205	2.2786e-05	protein=phosphodiesterase, MJ0936 family
locus_tag=Amuc_0801	2.73491	1.0718	0.0016883	protein=Cupin 2 conserved barrel domain protein
locus_tag=Amuc_2061	2.70245	3.25631	0.000173955	protein=hypothetical protein
locus_tag=Amuc_2013	-2.6796	7.22967	8.2413e-06	protein=O-acetylhomoserine/O-acetylserine sulfhydrylase
locus_tag=Amuc_0538	2.67472	6.1262	1.86112e-05	protein=hypothetical protein
locus_tag=Amuc_1148	-2.66052	0.876089	0.0174391	protein=hypothetical protein
locus_tag=Amuc_2063	2.65323	4.13843	2.5615e-05	protein=hypothetical protein
locus_tag=Amuc_1996	2.64783	4.21856	0.000232447	protein=conserved hypothetical protein
locus_tag=Amuc_1904	2.62136	8.23872	4.85027e-05	protein=hypothetical protein
locus_tag=Amuc_0704	-2.61175	8.70604	6.5178e-05	protein=conserved hypothetical protein
locus_tag=Amuc_2095	-2.60838	6.11782	2.02127e-05	protein=conserved hypothetical protein
locus_tag=Amuc_0687	2.59931	14.7109	4.23754e-05	protein=outer membrane autotransporter barrel domain protein
locus_tag=Amuc_1936	2.59815	9.90563	2.03129e-05	protein=hypothetical protein
locus_tag=Amuc_1722	2.58128	8.44128	3.23154e-05	protein=outer membrane autotransporter barrel domain protein
locus_tag=Amuc_1142	2.5709	5.77079	8.4012e-05	protein=Glycosyl transferase, family 31
locus_tag=Amuc_0426	-2.57044	6.66664	1.0789e-05	protein=radical SAM enzyme, Cfr family
locus_tag=Amuc_0641	-2.57039	3.06477	0.000461769	protein=hypothetical protein
locus_tag=Amuc_0101	2.55354	8.9961	0.00367511	protein=hypothetical protein
locus_tag=Amuc_1187	2.54646	7.06835	4.525e-06	protein=Alpha-galactosidase
locus_tag=Amuc_1666	2.54549	3.9839	6.12687e-05	protein=glycoside hydrolase family 2 TIM barrel
locus_tag=Amuc_0741	-2.54217	3.11412	0.00113944	protein=protein of unknown function DUF88
locus_tag=Amuc_0156	-2.52836	6.12225	6.02819e-05	protein=ABC transporter related
locus_tag=Amuc_0516	2.51958	2.55683	0.000363235	protein=conserved hypothetical protein
locus_tag=Amuc_1014	2.50852	1.87913	0.000679639	protein=conserved hypothetical protein
locus_tag=Amuc_1165	-2.49626	4.93142	2.51704e-05	protein=hypothetical protein
locus_tag=Amuc_0916	-2.48282	3.62662	8.44367e-05	protein=hypothetical protein
locus_tag=Amuc_0894	2.47414	9.13475	4.92048e-06	protein=peptidase membrane zinc metallopeptidase putative
locus_tag=Amuc_1029	-2.46877	5.28112	2.52481e-05	protein=protein of unknown function DUF6 transmembrane
locus_tag=Amuc_0990	2.45965	6.48003	0.00170282	protein=hypothetical protein
locus_tag=Amuc_0089	2.45651	8.26521	1.30224e-05	protein=protein of unknown function DUF488
locus_tag=Amuc_1807	2.44101	6.03653	6.11836e-05	protein=aldo/keto reductase
locus_tag=Amuc_2064	2.43307	4.40559	0.000161456	protein=hypothetical protein
locus_tag=Amuc_1171	2.41967	3.26875	0.000282293	protein=protein of unknown function DUF418
locus_tag=Amuc_0369	2.41678	5.4451	0.000320629	protein=Beta-N-acetylhexosaminidase
locus_tag=Amuc_0327	-2.34862	3.90176	0.00928168	protein=hypothetical protein
locus_tag=Amuc_0961	2.33327	9.47827	6.76983e-06	protein=protein of unknown function DUF362
locus_tag=Amuc_1735	-2.31238	0.393483	0.019633	protein=hypothetical protein
locus_tag=Amuc_2096	-2.30807	5.59574	6.02819e-05	protein=polysaccharide biosynthesis protein
locus_tag=Amuc_0705	-2.29856	9.09511	7.70209e-05	protein=D-isomer specific 2-hydroxyacid dehydrogenase NAD-binding
locus_tag=Amuc_2098	-2.28941	6.79037	2.2786e-05	protein=acyltransferase 3
locus_tag=Amuc_1891	-2.27745	9.70215	0.00116264	protein=hypothetical protein
locus_tag=Amuc_0659	-2.27177	7.33549	1.11724e-05	protein=UDP-N-acetylglucosamine--N-acetylmuramyl-(pentapeptide) pyrophosphoryl-undecaprenol N-acetylglucosamine transferase
locus_tag=Amuc_1929	2.27045	0.773719	0.00418703	protein=ABC transporter related
locus_tag=Amuc_1164	-2.26215	5.76016	3.05206e-05	protein=von Willebrand factor type A
locus_tag=Amuc_0142	-2.25892	2.7635	0.00211445	protein=protein of unknown function DUF486
locus_tag=Amuc_1176	2.25811	9.36921	0.000127667	protein=domain of unknown function DUF1731
locus_tag=Amuc_0150	-2.24342	3.70862	0.000166723	protein=hypothetical protein
locus_tag=Amuc_0830	2.23836	6.0554	3.46186e-05	protein=potassium-transporting ATPase, A subunit
locus_tag=Amuc_2153	-2.23253	5.79585	0.00222404	protein=hypothetical protein
locus_tag=Amuc_1329	2.2324	9.5012	3.46186e-05	protein=Methionine sulfoxide reductase B
locus_tag=Amuc_1166	-2.23183	4.0565	0.000112695	protein=hypothetical protein
locus_tag=Amuc_0727	-2.21052	2.06015	0.0457716	protein=hypothetical protein
locus_tag=Amuc_1438	2.20703	8.95267	2.79036e-05	protein=Glycosyl hydrolase family 98 putative carbohydrate binding module
locus_tag=Amuc_0567	-2.20147	3.57306	0.00192199	protein=hypothetical protein
locus_tag=Amuc_0130	2.19982	3.46981	0.000452017	protein=hypothetical protein
locus_tag=Amuc_0599	-2.18996	4.00555	0.000815447	protein=hypothetical protein
locus_tag=Amuc_1565	2.18443	10.6709	3.05206e-05	protein=alpha-2-macroglobulin domain protein
locus_tag=Amuc_2093	-2.18211	6.62735	2.79571e-05	protein=glycosyl transferase family 2
locus_tag=Amuc_2092	-2.1686	5.99079	2.66429e-05	protein=transferase hexapeptide repeat containing protein
locus_tag=Amuc_1661	-2.16189	6.63016	0.00359906	protein=hypothetical protein
locus_tag=Amuc_1437	2.16183	7.9702	1.39769e-05	protein=hypothetical protein
locus_tag=Amuc_0425	-2.16038	6.87515	2.48335e-05	protein=signal recognition particle-docking protein FtsY
locus_tag=Amuc_1479	2.1571	4.17148	0.000937529	protein=hypothetical protein
locus_tag=Amuc_1496	2.15647	2.27368	0.000688325	protein=hypothetical protein
locus_tag=Amuc_0661	-2.15627	7.34044	1.15396e-05	protein=D-alanine/D-alanine ligase
locus_tag=Amuc_2091	-2.15446	6.39789	3.48011e-05	protein=hypothetical protein
locus_tag=Amuc_0328	-2.14705	6.43954	0.00410081	protein=hypothetical protein
locus_tag=Amuc_2097	-2.13675	6.5728	8.68325e-05	protein=nitroreductase
locus_tag=Amuc_0178	-2.13554	5.93385	2.43295e-05	protein=protein of unknown function DUF195
locus_tag=Amuc_0223	2.13512	7.30961	2.25328e-05	protein=phosphomethylpyrimidine kinase
locus_tag=Amuc_1139	2.10489	5.7159	0.000158428	protein=hypothetical protein
locus_tag=Amuc_1633	-2.09371	5.81714	0.000126318	protein=Helicase ATP-dependent domain protein
locus_tag=Amuc_1146	-2.09272	4.26668	0.00120422	protein=hypothetical protein
locus_tag=Amuc_1751	2.0853	9.50822	1.30224e-05	protein=glycoside hydrolase family 13 domain protein
locus_tag=Amuc_0025	2.07919	9.64162	1.79263e-05	protein=Tetratricopeptide TPR_2 repeat protein
locus_tag=Amuc_1426	-2.07784	9.63869	0.00232003	protein=hypothetical protein
locus_tag=Amuc_0131	2.07694	3.85497	0.000554941	protein=hypothetical protein
locus_tag=Amuc_0699	2.06784	8.24156	1.79263e-05	protein=hypothetical protein
locus_tag=Amuc_2148	2.06436	5.81151	5.6414e-05	protein=Beta-N-acetylhexosaminidase
locus_tag=Amuc_1455	-2.06375	7.71603	0.000879893	protein=hypothetical protein
locus_tag=Amuc_0680	-2.05973	7.09721	2.21828e-05	protein=conserved hypothetical protein
locus_tag=Amuc_1924	2.05619	8.09735	2.41996e-05	protein=Beta-N-acetylhexosaminidase
locus_tag=Amuc_0895	2.04258	8.11685	9.1356e-06	protein=conserved hypothetical protein
locus_tag=Amuc_0017	2.04203	9.86387	2.66429e-05	protein=oxidoreductase domain protein
locus_tag=Amuc_1321	2.04143	10.029	1.28353e-05	protein=alkyl hydroperoxide reductase/ Thiol specific antioxidant/ Mal allergen
locus_tag=Amuc_1055	-2.03938	7.26005	1.53643e-05	protein=5,10-methylenetetrahydrofolate reductase
locus_tag=Amuc_1152	2.02437	5.51187	7.34128e-05	protein=K+-transporting ATPase, B subunit
locus_tag=Amuc_1006	2.0233	0.364566	0.00868234	protein=aldo/keto reductase
locus_tag=Amuc_1844	2.0193	11.9796	2.16942e-05	protein=PDZ/DHR/GLGF domain protein
locus_tag=Amuc_0100	-2.01849	4.73896	0.000220016	protein=NUDIX hydrolase
locus_tag=Amuc_0600	2.00351	2.22672	0.00227286	protein=integrase family protein
locus_tag=Amuc_1758	1.99857	5.31157	7.31293e-05	protein=HPr kinase
locus_tag=Amuc_1167	-1.99272	4.99036	0.000327816	protein=hypothetical protein
locus_tag=Amuc_1715	-1.98972	4.52446	0.000720948	protein=Na+-dependent transporter-like protein
locus_tag=Amuc_0043	-1.98667	6.73304	3.5864e-05	protein=primosomal protein N'
locus_tag=Amuc_1415	1.98511	3.04215	0.000749506	protein=hypothetical protein
locus_tag=Amuc_1667	1.98218	5.30436	0.000134148	protein=glycoside hydrolase family 2 sugar binding
locus_tag=Amuc_2086	-1.97675	6.1986	7.70209e-05	protein=hypothetical protein
locus_tag=Amuc_1072	-1.97068	5.21244	0.000103927	protein=conserved hypothetical protein
locus_tag=Amuc_1842	-1.96825	8.76315	0.00150957	protein=RNA polymerase, sigma-24 subunit, ECF subfamily
locus_tag=Amuc_1169	-1.9645	5.67461	9.57035e-05	protein=hypothetical protein
locus_tag=Amuc_1528	1.9593	8.21094	9.75761e-05	protein=V-type H(+)-translocating pyrophosphatase
locus_tag=Amuc_1960	1.95766	5.93617	9.66443e-05	protein=PA14 domain protein
locus_tag=Amuc_2094	-1.95733	6.74342	3.71845e-05	protein=glycosyl transferase family 2
locus_tag=Amuc_1669	1.95472	5.60861	0.000463149	protein=Beta-N-acetylhexosaminidase
locus_tag=Amuc_0656	-1.95329	7.75927	8.55265e-06	protein=UDP-N-acetylmuramoylalanine/D-glutamate ligase
locus_tag=Amuc_1141	1.94976	5.08449	0.000209065	protein=glycosyl transferase family 11
locus_tag=Amuc_1145	-1.9449	4.91799	0.000204505	protein=hypothetical protein
locus_tag=Amuc_0018	1.9332	6.53841	3.23154e-05	protein=conserved hypothetical protein
locus_tag=Amuc_1409	1.92458	11.0106	0.000166902	protein=conserved hypothetical protein
locus_tag=Amuc_0143	-1.90449	4.19054	0.000879893	protein=binding-protein-dependent transport systems inner membrane component
locus_tag=Amuc_0771	1.90204	8.65268	7.70209e-05	protein=Beta-galactosidase
locus_tag=Amuc_0358	-1.89912	4.39238	0.000192958	protein=ABC transporter related
locus_tag=Amuc_0658	-1.89748	7.13613	1.33672e-05	protein=cell cycle protein
locus_tag=Amuc_0325	-1.89544	6.29737	0.0028175	protein=conserved hypothetical protein
locus_tag=Amuc_1911	1.89227	9.08098	1.80919e-05	protein=iron-containing alcohol dehydrogenase
locus_tag=Amuc_0410	1.89214	5.91687	8.57473e-05	protein=hypothetical protein
locus_tag=Amuc_0174	1.89016	9.19269	0.000331962	protein=hypothetical protein
locus_tag=Amuc_1030	-1.87952	4.63683	0.000358328	protein=Cupin 2 conserved barrel domain protein
locus_tag=Amuc_1535	-1.87844	7.15875	0.000609605	protein=tryptophan synthase, beta subunit
locus_tag=Amuc_2008	-1.86916	3.41892	0.00424447	protein=CRISPR-associated protein Cas2
locus_tag=Amuc_1198	-1.86666	6.00011	0.000111617	protein=cobalt ABC transporter, ATPase subunit
locus_tag=Amuc_0157	-1.86261	6.37807	0.000146436	protein=ABC transporter related
locus_tag=Amuc_1973	-1.8626	4.42903	0.000204505	protein=leucyl/phenylalanyl-tRNA/protein transferase
locus_tag=Amuc_0062	-1.85911	2.58503	0.00628724	protein=hypothetical protein
locus_tag=Amuc_1769	1.85613	10.4997	0.00018965	protein=Non-specific serine/threonine protein kinase
locus_tag=Amuc_0458	-1.84529	9.85737	1.80919e-05	protein=glutamine amidotransferase class-II
locus_tag=Amuc_1255	-1.844	4.81384	0.000386333	protein=protein of unknown function DUF37
locus_tag=Amuc_1814	-1.8433	3.49818	0.00164136	protein=hypothetical protein
locus_tag=Amuc_1328	1.84046	5.99501	0.000307873	protein=hypothetical protein
locus_tag=Amuc_0584	1.83259	11.5287	0.00022341	protein=outer membrane autotransporter barrel domain protein
locus_tag=Amuc_0681	-1.83012	7.81646	2.2786e-05	protein=UDP-N-acetylmuramate
locus_tag=Amuc_0987	1.82993	6.28215	3.09598e-05	protein=conserved hypothetical protein
locus_tag=Amuc_1134	1.82347	4.17588	0.00298075	protein=peptidase M15B and M15C DD-carboxypeptidase VanY/endolysin
locus_tag=Amuc_1963	-1.81887	3.89629	0.00104373	protein=conserved hypothetical protein
locus_tag=Amuc_1084	1.81668	2.15404	0.00424447	protein=conserved hypothetical protein
locus_tag=Amuc_2001	1.81468	8.14592	0.000161202	protein=putative lipoprotein
locus_tag=Amuc_0451	1.81422	8.37545	0.000328331	protein=sulfatase
locus_tag=Amuc_0216	1.81233	8.07251	0.000320629	protein=hypothetical protein
locus_tag=Amuc_1668	1.8053	7.49573	2.02127e-05	protein=AAA ATPase central domain protein
locus_tag=Amuc_0168	-1.80506	7.13794	2.09083e-05	protein=hypothetical protein
locus_tag=Amuc_0660	-1.80272	8.59225	2.02127e-05	protein=UDP-N-acetylmuramate/alanine ligase
locus_tag=Amuc_0573	-1.80053	7.28972	3.61788e-05	protein=3'-5' exonuclease
locus_tag=Amuc_2084	-1.79885	7.26026	0.00034941	protein=glycosyl transferase group 1
locus_tag=Amuc_1447	1.79383	7.87244	3.08273e-05	protein=N-acetyl-gamma-glutamyl-phosphate reductase
locus_tag=Amuc_1536	-1.79309	6.09049	0.00283209	protein=tryptophan synthase, alpha subunit
locus_tag=Amuc_0172	1.77881	11.7178	7.48655e-05	protein=hypothetical protein
locus_tag=Amuc_1020	1.77637	5.42661	0.000126318	protein=hypothetical protein
locus_tag=Amuc_0254	-1.77273	6.18186	0.000452017	protein=Xylose isomerase domain protein TIM barrel
locus_tag=Amuc_2059	1.7722	3.0239	0.00372871	protein=hypothetical protein
locus_tag=Amuc_1834	1.76892	7.1324	0.000106436	protein=hypothetical protein
locus_tag=Amuc_0186	1.76633	7.62572	3.91163e-05	protein=glycoside hydrolase family 95
locus_tag=Amuc_0653	-1.76144	8.40239	2.6452e-05	protein=UDP-N-acetylmuramyl-tripeptide synthetase
locus_tag=Amuc_1467	1.76011	8.42733	2.03129e-05	protein=hypothetical protein
locus_tag=Amuc_1140	1.75798	5.60208	0.000835293	protein=hypothetical protein
locus_tag=Amuc_0026	1.75726	8.24655	8.11234e-05	protein=hypothetical protein
locus_tag=Amuc_0882	1.75522	12.4163	0.000461769	protein=hypothetical protein
locus_tag=Amuc_1151	1.75434	5.32444	0.000323187	protein=potassium-transporting ATPase, A subunit
locus_tag=Amuc_1707	1.75278	5.73552	6.24224e-05	protein=type I phosphodiesterase/nucleotide pyrophosphatase
locus_tag=Amuc_1251	-1.74972	9.80513	6.90243e-05	protein=carbamoyl-phosphate synthase, large subunit
locus_tag=Amuc_0760	-1.74763	4.9063	0.000163968	protein=hypothetical protein
locus_tag=Amuc_0332	1.74314	5.66584	0.000207878	protein=hypothetical protein
locus_tag=Amuc_2137	1.74056	9.6685	0.000100194	protein=nitroreductase
locus_tag=Amuc_1492	-1.7391	5.26427	0.000235185	protein=hypothetical protein
locus_tag=Amuc_0905	1.73448	7.93672	0.000235185	protein=ErfK/YbiS/YcfS/YnhG family protein
locus_tag=Amuc_0646	1.734	6.16624	4.66447e-05	protein=hypothetical protein
locus_tag=Amuc_1853	-1.73227	6.5148	9.22031e-05	protein=extracellular solute-binding protein family 5
locus_tag=Amuc_2090	-1.73123	7.54146	6.24224e-05	protein=glycosyl transferase group 1
locus_tag=Amuc_1808	1.72641	5.95193	0.000158428	protein=amidohydrolase 2
locus_tag=Amuc_0035	-1.7264	5.37729	0.000703238	protein=hypothetical protein
locus_tag=Amuc_0181	-1.72626	5.76918	0.000249596	protein=RDD domain containing protein
locus_tag=Amuc_0926	-1.72599	9.88759	0.00119556	protein=ribosomal protein L5
locus_tag=Amuc_0747	-1.72537	5.89575	0.00103184	protein=aspartate decarboxylase
locus_tag=Amuc_2085	-1.72337	6.98162	7.70209e-05	protein=hypothetical protein
locus_tag=Amuc_0655	-1.72228	6.68862	7.70209e-05	protein=phospho-N-acetylmuramoyl-pentapeptide-transferase
locus_tag=Amuc_0932	-1.7211	4.14499	0.00483679	protein=hypothetical protein
locus_tag=Amuc_0883	1.71548	10.932	0.000380479	protein=hypothetical protein
locus_tag=Amuc_1250	-1.71476	7.90533	0.000113355	protein=carbamoyl-phosphate synthase, small subunit
locus_tag=Amuc_1108	-1.71069	7.17874	0.00709559	protein=hypothetical protein
locus_tag=Amuc_0939	-1.71042	6.02839	3.91163e-05	protein=glycosyl transferase family 8
locus_tag=Amuc_1155	1.70578	2.80408	0.00261575	protein=protein of unknown function DUF323
locus_tag=Amuc_1039	1.70325	12.8576	0.000315781	protein=outer membrane autotransporter barrel domain protein
locus_tag=Amuc_0622	-1.69819	3.02015	0.00499994	protein=hypothetical protein
locus_tag=Amuc_1580	-1.69602	6.9897	0.000208599	protein=Nucleoside-diphosphate kinase
locus_tag=Amuc_1022	-1.6945	6.74008	5.25035e-05	protein=lipolytic protein G-D-S-L family
locus_tag=Amuc_1054	-1.68327	8.26077	5.58605e-05	protein=hypothetical protein
locus_tag=Amuc_0460	1.67951	13.4517	0.000200331	protein=hypothetical protein
locus_tag=Amuc_1839	1.67636	3.74281	0.00120941	protein=heavy metal translocating P-type ATPase
locus_tag=Amuc_0657	-1.67632	7.65432	9.33654e-05	protein=Peptidoglycan-binding LysM
locus_tag=Amuc_0337	1.67527	7.72085	5.74765e-05	protein=Prephenate dehydrogenase
locus_tag=Amuc_1959	1.6742	5.12207	0.00059911	protein=hypothetical protein
locus_tag=Amuc_0829	1.67234	2.8816	0.00142205	protein=hypothetical protein
locus_tag=Amuc_1890	-1.6669	8.25213	0.000879103	protein=Undecaprenyl-diphosphatase
locus_tag=Amuc_1743	1.66014	8.66439	5.58605e-05	protein=hypothetical protein
locus_tag=Amuc_1843	-1.65665	8.2261	0.00495613	protein=hypothetical protein
locus_tag=Amuc_1168	-1.65539	5.15497	0.000179936	protein=ABC transporter related
locus_tag=Amuc_1343	1.65274	4.84963	0.000266814	protein=hypothetical protein
locus_tag=Amuc_0479	-1.65037	3.32653	0.0130384	protein=hypothetical protein
locus_tag=Amuc_0438	-1.64998	10.113	0.000492	protein=ribosomal protein S11
locus_tag=Amuc_2089	-1.64803	7.70268	6.02819e-05	protein=glycosyl transferase group 1
locus_tag=Amuc_0091	-1.64146	5.14774	0.000783308	protein=glutamyl-tRNA reductase
locus_tag=Amuc_1878	1.63977	-0.0496148	0.0922716	protein=lactoylglutathione lyase
locus_tag=Amuc_0654	-1.6363	7.61796	2.70274e-05	protein=UDP-N-acetylmuramoylalanyl-D-glutamyl-2,6-diaminopimelate/D-alanyl-D-alanyl ligase
locus_tag=Amuc_0370	-1.63233	5.34351	0.0041611	protein=hypothetical protein
locus_tag=Amuc_0247	-1.62909	11.8606	0.000150291	protein=ribosomal protein S1
locus_tag=Amuc_0437	-1.62847	10.3264	0.000182647	protein=ribosomal protein S4
locus_tag=Amuc_2083	-1.62359	7.27978	8.4012e-05	protein=glycosyl transferase group 1
locus_tag=Amuc_0856	-1.61959	7.8292	2.52481e-05	protein=YidE/YbjL duplication
locus_tag=Amuc_0424	-1.61051	8.10278	0.000474885	protein=NusB antitermination factor
locus_tag=Amuc_0473	1.6052	8.82372	3.46186e-05	protein=hypothetical protein
locus_tag=Amuc_0722	-1.60372	7.93786	0.000128625	protein=GTP-binding protein TypA
locus_tag=Amuc_0991	1.60123	2.34345	0.00421015	protein=hypothetical protein
locus_tag=Amuc_0141	1.60028	8.79016	0.000331962	protein=hypothetical protein
locus_tag=Amuc_2178	-1.59833	7.04208	0.00011775	protein=Amino-acid N-acetyltransferase
locus_tag=Amuc_0831	1.59603	6.41581	0.000134015	protein=K+-transporting ATPase, B subunit
locus_tag=Amuc_1388	1.59557	7.42478	6.3195e-05	protein=1-hydroxy-2-methyl-2-(E)-butenyl 4-diphosphate synthase
locus_tag=Amuc_1049	-1.59549	8.20123	0.000128805	protein=metalloendopeptidase, glycoprotease family
locus_tag=Amuc_1816	1.59148	8.89651	2.68442e-05	protein=conserved hypothetical protein
locus_tag=Amuc_0185	1.58997	4.14373	0.000652618	protein=conserved hypothetical protein
locus_tag=Amuc_0606	1.587	6.11251	0.00147195	protein=hypothetical protein
locus_tag=Amuc_1823	1.58678	6.59563	0.000163073	protein=hypothetical protein
locus_tag=Amuc_1133	1.58276	2.99159	0.00599535	protein=hypothetical protein
locus_tag=Amuc_2176	1.58156	10.118	0.000213958	protein=excinuclease ABC, A subunit
locus_tag=Amuc_1391	1.58117	4.52284	0.000603227	protein=conserved hypothetical protein
locus_tag=Amuc_0683	-1.5793	8.13769	6.24224e-05	protein=UvrD/REP helicase
locus_tag=Amuc_1598	-1.57702	5.87162	0.000158428	protein=amino acid/peptide transporter
locus_tag=Amuc_0184	1.5757	5.70089	0.00116264	protein=protein of unknown function DUF456
locus_tag=Amuc_1549	-1.5747	4.75349	0.00105452	protein=Cof-like hydrolase
locus_tag=Amuc_0255	-1.57436	6.43402	0.000695081	protein=3-methyl-2-oxobutanoate hydroxymethyltransferase
locus_tag=Amuc_0623	-1.57425	3.89628	0.0123841	protein=glycosyl hydrolase BNR repeat-containing protein
locus_tag=Amuc_1451	1.57327	5.74914	9.36613e-05	protein=hypothetical protein
locus_tag=Amuc_2114	-1.57142	6.61227	0.000163073	protein=hypothetical protein
locus_tag=Amuc_0399	-1.56998	3.28121	0.00359345	protein=hypothetical protein
locus_tag=Amuc_2002	1.56093	11.9792	0.000573251	protein=heat shock protein Hsp90
locus_tag=Amuc_1160	1.55841	3.46869	0.00143113	protein=aldo/keto reductase
locus_tag=Amuc_1254	-1.5571	7.78247	0.000184032	protein=60 kDa inner membrane insertion protein
locus_tag=Amuc_0521	1.55589	10.475	5.20383e-05	protein=conserved hypothetical protein
locus_tag=Amuc_2147	1.55277	5.90873	0.000213325	protein=hypothetical protein
locus_tag=Amuc_2004	-1.55166	3.1303	0.00796642	protein=protein of unknown function DUF805
locus_tag=Amuc_2111	-1.5505	6.45799	0.00029872	protein=ErfK/YbiS/YcfS/YnhG family protein
locus_tag=Amuc_0714	1.54616	9.15813	3.23154e-05	protein=protein of unknown function DUF1432
locus_tag=Amuc_1135	1.54051	2.65263	0.0161147	protein=conserved hypothetical protein
locus_tag=Amuc_0110	-1.54009	5.88637	0.000108714	protein=protein of unknown function UPF0066
locus_tag=Amuc_0706	1.53749	6.58089	0.000903088	protein=hypothetical protein
locus_tag=Amuc_0494	-1.53746	2.63878	0.00359417	protein=conserved hypothetical protein
locus_tag=Amuc_0016	1.53415	13.5112	0.000139004	protein=hypothetical protein
locus_tag=Amuc_1719	-1.5332	6.28752	0.000140711	protein=exodeoxyribonuclease VII, large subunit
locus_tag=Amuc_2050	1.52914	4.72721	0.000299805	protein=protein of unknown function DUF1568
locus_tag=Amuc_0439	-1.52888	9.8348	0.000918238	protein=ribosomal protein S13
locus_tag=Amuc_0586	-1.52786	5.79346	0.000188456	protein=maf protein
locus_tag=Amuc_2087	-1.52641	6.71145	0.000703238	protein=hypothetical protein
locus_tag=Amuc_1260	1.52435	5.17383	0.000224564	protein=glycoside hydrolase family 37
locus_tag=Amuc_2070	1.52231	12.9852	0.00124641	protein=Catalase
locus_tag=Amuc_1138	1.52164	2.86244	0.00583726	protein=hypothetical protein
locus_tag=Amuc_0857	-1.51933	6.88662	6.90243e-05	protein=response regulator receiver protein
locus_tag=Amuc_0582	1.51593	5.0162	0.000348186	protein=protein of unknown function DUF949
locus_tag=Amuc_0652	-1.51362	8.59436	3.25238e-05	protein=Peptidoglycan glycosyltransferase
locus_tag=Amuc_1068	-1.51309	6.58267	0.000105734	protein=Methionine adenosyltransferase
locus_tag=Amuc_1369	1.51278	0.282699	0.0350773	protein=hypothetical protein
locus_tag=Amuc_0515	-1.51238	5.545	0.000550944	protein=ErfK/YbiS/YcfS/YnhG family protein
locus_tag=Amuc_1190	1.51158	8.11483	5.20383e-05	protein=Alcohol dehydrogenase zinc-binding domain protein
locus_tag=Amuc_2088	-1.51048	6.85879	0.000328331	protein=glycosyl transferase group 1
locus_tag=Amuc_0881	1.51034	5.24497	0.000466106	protein=hypothetical protein
locus_tag=Amuc_1219	1.50987	9.4911	0.000219551	protein=hypothetical protein
locus_tag=Amuc_1962	-1.50732	4.65515	0.00308624	protein=protein of unknown function DUF1212
locus_tag=Amuc_0982	-1.50656	5.6018	0.00286759	protein=hypothetical protein
locus_tag=Amuc_1302	-1.50614	1.13212	0.135638	protein=phosphate uptake regulator, PhoU
locus_tag=Amuc_1398	1.50213	10.1912	0.00044446	protein=hydrogenase accessory protein HypB
locus_tag=Amuc_0840	-1.5015	7.50583	0.000198823	protein=sulfate transporter
locus_tag=Amuc_0798	-1.50047	9.14409	3.46186e-05	protein=lysyl-tRNA synthetase
locus_tag=Amuc_0144	-1.49971	5.23117	0.00140805	protein=binding-protein-dependent transport systems inner membrane component
locus_tag=Amuc_1517	1.49864	7.39438	4.66447e-05	protein=RNA polymerase, sigma-24 subunit, ECF subfamily
locus_tag=Amuc_1983	1.49781	11.4074	0.000548031	protein=methylmalonyl-CoA mutase, large subunit
locus_tag=Amuc_2133	1.49679	11.4623	0.000109313	protein=hypothetical protein
locus_tag=Amuc_0797	-1.49141	5.99536	0.000707933	protein=protein serine/threonine phosphatase
locus_tag=Amuc_1023	-1.48527	7.71925	6.65542e-05	protein=hypothetical protein
locus_tag=Amuc_1968	1.48348	5.55853	0.000331818	protein=conserved hypothetical integral membrane protein
locus_tag=Amuc_2082	-1.48283	8.40493	0.000113355	protein=glycosyl transferase group 1
locus_tag=Amuc_0133	1.48025	7.47707	0.000235185	protein=parB-like partition protein
locus_tag=Amuc_1276	1.48013	5.23169	0.00373434	protein=hypothetical protein
locus_tag=Amuc_1538	1.47637	10.7729	0.000165686	protein=OsmC family protein
locus_tag=Amuc_0398	-1.4731	5.78416	0.00139268	protein=dethiobiotin synthase
locus_tag=Amuc_0960	1.47159	5.18416	0.000408306	protein=putative rRNA methylase
locus_tag=Amuc_2058	1.47124	6.23654	0.000403011	protein=hypothetical protein
locus_tag=Amuc_1017	1.47111	7.31042	0.000502395	protein=conserved hypothetical protein
locus_tag=Amuc_2018	1.4694	4.05557	0.0022867	protein=Beta-N-acetylhexosaminidase
locus_tag=Amuc_1984	1.46891	11.1381	0.000282293	protein=Methylmalonyl-CoA mutase
locus_tag=Amuc_0865	1.46724	7.57251	0.000113355	protein=Rubrerythrin
locus_tag=Amuc_1886	-1.46551	6.33814	0.00179855	protein=7-cyano-7-deazaguanine reductase
locus_tag=Amuc_1177	1.46466	8.38814	0.0022867	protein=Lipocalin family protein
locus_tag=Amuc_1464	-1.46361	7.73567	8.21568e-05	protein=Squalene/phytoene synthase
locus_tag=Amuc_1677	-1.45896	4.72164	0.00438042	protein=type III restriction protein res subunit
locus_tag=Amuc_0925	-1.45635	8.76902	0.0028175	protein=KOW domain protein
locus_tag=Amuc_0942	-1.44906	5.77628	0.000177448	protein=glycosyl transferase family 11
locus_tag=Amuc_1425	1.44816	7.40133	0.000548031	protein=Kelch repeat-containing protein
locus_tag=Amuc_0858	-1.44806	7.74411	6.65542e-05	protein=cyclic nucleotide-binding protein
locus_tag=Amuc_1352	-1.44592	1.86311	0.0106858	protein=hypothetical protein
locus_tag=Amuc_1608	-1.44467	7.5181	0.000851058	protein=NADH-ubiquinone/plastoquinone oxidoreductase chain 6
locus_tag=Amuc_1481	1.44269	8.81481	0.000213958	protein=6-phosphofructokinase
locus_tag=Amuc_0542	-1.43971	7.5371	6.5178e-05	protein=hypothetical protein
locus_tag=Amuc_2162	-1.43616	1.97648	0.00856756	protein=hypothetical protein
locus_tag=Amuc_1042	-1.43552	10.4528	0.000163073	protein=ribosomal protein L7/L12
locus_tag=Amuc_0373	-1.43542	4.74935	0.000466106	protein=GCN5-related N-acetyltransferase
locus_tag=Amuc_2066	1.43535	8.84321	6.02819e-05	protein=Aldehyde Dehydrogenase
locus_tag=Amuc_1063	-1.43344	7.03435	6.5178e-05	protein=Ankyrin
locus_tag=Amuc_1202	-1.43123	5.88685	0.000145949	protein=conserved hypothetical protein
locus_tag=Amuc_1534	-1.43066	6.07794	0.00882871	protein=Phosphoribosylanthranilate isomerase
locus_tag=Amuc_0971	-1.4257	7.01209	0.000128625	protein=UvrD/REP helicase
locus_tag=Amuc_1153	1.4212	3.29194	0.0137431	protein=potassium-transporting ATPase, C subunit
locus_tag=Amuc_0207	-1.41983	4.37371	0.00359062	protein=hypothetical protein
locus_tag=Amuc_1344	-1.41874	2.232	0.00591366	protein=hypothetical protein
locus_tag=Amuc_0827	1.41844	7.79323	0.00080458	protein=osmosensitive K+ channel signal transduction histidine kinase
locus_tag=Amuc_2055	1.41686	10.9416	0.00139268	protein=conserved hypothetical protein
locus_tag=Amuc_0802	1.41671	2.5667	0.005567	protein=transcriptional regulator, HxlR family
locus_tag=Amuc_0038	1.41171	10.9761	0.000363235	protein=Glutaminase
locus_tag=Amuc_1509	-1.40979	6.19824	0.000166723	protein=HAD-superfamily hydrolase, subfamily IA, variant 3
locus_tag=Amuc_1706	-1.40825	3.66322	0.00442254	protein=protein of unknown function DUF218
locus_tag=Amuc_1937	-1.40677	3.92064	0.00485041	protein=phosphoribosyltransferase
locus_tag=Amuc_0845	-1.40668	5.7661	0.000571883	protein=apurinic endonuclease Apn1
locus_tag=Amuc_1216	1.39724	7.96677	8.21568e-05	protein=oxidoreductase domain protein
locus_tag=Amuc_2116	1.39718	8.05071	0.000589337	protein=Alcohol dehydrogenase zinc-binding domain protein
locus_tag=Amuc_0913	1.39608	9.05402	8.57035e-05	protein=ATP/cobalamin adenosyltransferase
locus_tag=Amuc_2024	-1.39606	5.85003	0.000719635	protein=crossover junction endodeoxyribonuclease RuvC
locus_tag=Amuc_1615	-1.39246	4.64414	0.00180389	protein=hypothetical protein
locus_tag=Amuc_0374	-1.39217	9.12879	0.000134148	protein=DNA polymerase III, alpha subunit
locus_tag=Amuc_1411	1.39096	11.2623	0.00209979	protein=hypothetical protein
locus_tag=Amuc_0057	1.38878	10.0605	0.00060712	protein=UvrB/UvrC protein
locus_tag=Amuc_1923	1.38872	5.75109	0.000461472	protein=hypothetical protein
locus_tag=Amuc_1421	-1.38803	8.53393	0.00104373	protein=serine/threonine protein kinase
locus_tag=Amuc_1298	1.38574	2.86327	0.00381926	protein=sulfate adenylyltransferase, large subunit
locus_tag=Amuc_0072	1.3852	7.78492	6.90243e-05	protein=metallophosphoesterase
locus_tag=Amuc_1408	1.38345	13.9375	0.00181805	protein=chaperonin GroEL
locus_tag=Amuc_2071	1.38288	7.09596	0.000134148	protein=cytochrome c assembly protein
locus_tag=Amuc_1117	-1.38204	7.12248	0.000452017	protein=biotin and thiamin synthesis associated
locus_tag=Amuc_1217	1.38051	7.93622	0.000260756	protein=hypothetical protein
locus_tag=Amuc_1184	1.38012	11.9276	0.000864927	protein=Phosphopyruvate hydratase
locus_tag=Amuc_1803	1.37984	6.18504	0.000145949	protein=metallophosphoesterase
locus_tag=Amuc_1213	1.37602	12.5087	0.00122179	protein=hypothetical protein
locus_tag=Amuc_1852	-1.37513	6.08071	0.000679639	protein=oligopeptide/dipeptide ABC transporter, ATPase subunit
locus_tag=Amuc_0889	1.37333	4.8663	0.00173087	protein=efflux transporter, RND family, MFP subunit
locus_tag=Amuc_0199	1.37251	5.56032	0.00282397	protein=hypothetical protein
locus_tag=Amuc_0227	-1.36874	5.74748	0.000634694	protein=hypothetical protein
locus_tag=Amuc_2117	-1.3683	5.24541	0.0510953	protein=hypothetical protein
locus_tag=Amuc_0419	1.36513	9.63041	0.00188773	protein=General substrate transporter
locus_tag=Amuc_1900	-1.365	4.22336	0.0086828	protein=hypothetical protein
locus_tag=Amuc_1793	1.36408	4.95768	0.00206045	protein=acyltransferase 3
locus_tag=Amuc_0165	1.36181	8.81033	0.00359906	protein=twitching motility protein
locus_tag=Amuc_1310	1.36152	12.1703	0.00381926	protein=17 kDa surface antigen
locus_tag=Amuc_0098	-1.35702	7.11581	0.000109313	protein=Fmu (Sun) domain protein
locus_tag=Amuc_1687	1.35662	9.02342	0.00139268	protein=hypothetical protein
locus_tag=Amuc_0812	-1.3566	7.02898	0.000177736	protein=glucose inhibited division protein A
locus_tag=Amuc_2072	1.356	9.02946	0.000213958	protein=Rubrerythrin
locus_tag=Amuc_1278	-1.35124	5.46151	0.000452017	protein=sodium/hydrogen exchanger
locus_tag=Amuc_0686	1.35091	4.82071	0.000749506	protein=ABC transporter related
locus_tag=Amuc_2054	1.34891	7.77405	0.000703238	protein=conserved hypothetical protein
locus_tag=Amuc_0549	1.34887	6.53785	0.000319651	protein=endonuclease III
locus_tag=Amuc_1691	-1.34884	5.43161	0.000477892	protein=DNA polymerase beta domain protein region
locus_tag=Amuc_0761	-1.34852	5.33143	0.00202554	protein=acyltransferase 3
locus_tag=Amuc_1203	-1.34719	8.08723	0.000328708	protein=acetylglutamate kinase
locus_tag=Amuc_0720	-1.3456	8.0366	0.000112754	protein=diaminopimelate decarboxylase
locus_tag=Amuc_1553	-1.34519	3.35395	0.0125387	protein=hypothetical protein
locus_tag=Amuc_1109	-1.3447	6.03334	0.000424553	protein=histidine kinase
locus_tag=Amuc_1406	1.34259	14.0321	0.00334195	protein=chaperone protein DnaK
locus_tag=Amuc_0273	-1.34236	5.22854	0.000461769	protein=tyrosine recombinase XerC
locus_tag=Amuc_0140	1.34208	9.80665	0.000254267	protein=tyrosyl-tRNA synthetase
locus_tag=Amuc_0545	1.34044	3.16212	0.00631417	protein=hypothetical protein
locus_tag=Amuc_0182	-1.3404	6.99752	0.000461769	protein=protein of unknown function DUF214
locus_tag=Amuc_0748	-1.33437	5.63939	0.00374355	protein=riboflavin biosynthesis protein RibF
locus_tag=Amuc_0037	1.33387	11.3891	0.000911117	protein=amino acid permease-associated region
locus_tag=Amuc_1270	1.33322	5.39858	0.00118667	protein=hypothetical protein
locus_tag=Amuc_0175	1.3322	9.63187	0.00485041	protein=PDZ/DHR/GLGF domain protein
locus_tag=Amuc_0092	-1.3282	5.51179	0.00157644	protein=cytochrome c assembly protein
locus_tag=Amuc_1653	-1.32813	6.72617	0.000134148	protein=Ribulose-phosphate 3-epimerase
locus_tag=Amuc_2104	-1.32696	8.17663	0.000101081	protein=2-succinyl-6-hydroxy-2,4-cyclohexadiene-1-carboxylate synthase
locus_tag=Amuc_0338	1.32653	9.87513	0.000109375	protein=hypothetical protein
locus_tag=Amuc_0605	1.32591	4.78431	0.00161955	protein=UvrB/UvrC protein
locus_tag=Amuc_1192	-1.32187	8.07491	0.000210605	protein=Mannose-1-phosphate guanylyltransferase (GDP)
locus_tag=Amuc_0764	1.32018	4.71124	0.025953	protein=hypothetical protein
locus_tag=Amuc_0595	-1.31856	6.13479	0.000348186	protein=phospholipid/glycerol acyltransferase
locus_tag=Amuc_1854	-1.31678	5.89058	0.00044446	protein=binding-protein-dependent transport systems inner membrane component
locus_tag=Amuc_0989	1.31651	4.88257	0.00068167	protein=hypothetical protein
locus_tag=Amuc_1277	-1.3149	3.81795	0.00716357	protein=TatD-related deoxyribonuclease
locus_tag=Amuc_0321	1.31463	3.01106	0.00309295	protein=hypothetical protein
locus_tag=Amuc_0692	1.31329	9.90481	0.0015339	protein=hypothetical protein
locus_tag=Amuc_1932	1.31186	1.32097	0.0277721	protein=Endoribonuclease L-PSP
locus_tag=Amuc_1824	1.31162	6.66493	0.000783308	protein=hypothetical protein
locus_tag=Amuc_0334	-1.30967	8.67062	0.000788648	protein=protein of unknown function DUF214
locus_tag=Amuc_0635	1.30771	4.05211	0.00547057	protein=hypothetical protein
locus_tag=Amuc_1747	-1.3071	6.84745	0.000182563	protein=cytidyltransferase-related domain protein
locus_tag=Amuc_2175	1.3049	5.16118	0.000884435	protein=Chloramphenicol phosphotransferase family protein
locus_tag=Amuc_0703	-1.30476	10.113	0.00275603	protein=Alanine--glyoxylate transaminase
locus_tag=Amuc_0940	-1.30238	6.83779	0.00116264	protein=hypothetical protein
locus_tag=Amuc_0854	1.30081	2.58244	0.0139247	protein=histone family protein DNA-binding protein
locus_tag=Amuc_0855	1.29918	8.28898	0.000639165	protein=glycoside hydrolase clan GH-D
locus_tag=Amuc_0176	1.29705	9.14804	0.00456782	protein=peptidase S1 and S6 chymotrypsin/Hap
locus_tag=Amuc_0700	1.29599	10.1338	0.00061831	protein=hypothetical protein
locus_tag=Amuc_2048	1.2946	7.78713	0.000424553	protein=putative PTS IIA-like nitrogen-regulatory protein PtsN
locus_tag=Amuc_1748	-1.29258	4.37826	0.00430887	protein=NAD/NADP octopine/nopaline dehydrogenase
locus_tag=Amuc_0775	1.29136	4.99177	0.00363717	protein=thioesterase superfamily protein
locus_tag=Amuc_1242	-1.28653	6.28685	0.000603227	protein=Inositol-phosphate phosphatase
locus_tag=Amuc_1790	-1.28617	6.46166	0.00018965	protein=PDZ/DHR/GLGF domain protein
locus_tag=Amuc_0682	-1.28535	8.2511	8.78787e-05	protein=OmpA/MotB domain protein
locus_tag=Amuc_1076	-1.28061	6.65551	0.000213958	protein=Glycosyltransferase-like protein
locus_tag=Amuc_1727	-1.27879	7.45537	0.000184032	protein=integral membrane sensor signal transduction histidine kinase
locus_tag=Amuc_1067	1.27845	6.61968	0.00117361	protein=transcriptional regulator, ArsR family
locus_tag=Amuc_1136	1.2767	3.88062	0.0018082	protein=hypothetical protein
locus_tag=Amuc_0859	-1.27663	8.69037	0.000156272	protein=anion transporter
locus_tag=Amuc_1069	-1.27431	7.20755	0.000406304	protein=adenosylhomocysteinase
locus_tag=Amuc_1723	1.27396	7.6686	0.00176322	protein=outer membrane autotransporter barrel domain protein
locus_tag=Amuc_1340	-1.27363	1.17254	0.0646469	protein=hypothetical protein
locus_tag=Amuc_0262	1.27014	1.50478	0.0314138	protein=hypothetical protein
locus_tag=Amuc_2080	-1.26991	7.65123	0.00212933	protein=sugar transferase
locus_tag=Amuc_0719	-1.26937	7.16994	0.000139004	protein=protein of unknown function UPF0118
locus_tag=Amuc_2025	-1.26507	9.33518	0.000459036	protein=DEAD/DEAH box helicase domain protein
locus_tag=Amuc_1064	-1.265	6.85074	0.000238963	protein=major facilitator superfamily MFS_1
locus_tag=Amuc_0042	-1.26473	6.76409	0.000406304	protein=protein-(glutamine-N5) methyltransferase, release factor-specific
locus_tag=Amuc_0836	1.26407	13.1104	0.000588194	protein=ATP-dependent chaperone ClpB
locus_tag=Amuc_1659	1.26243	5.61951	0.00173733	protein=integrase family protein
locus_tag=Amuc_0649	-1.26212	8.41794	0.00175419	protein=MraZ protein
locus_tag=Amuc_0248	1.26155	6.30028	0.000703465	protein=nitroreductase
locus_tag=Amuc_1577	1.26039	9.26144	0.000172351	protein=DNA-directed RNA polymerase, omega subunit
locus_tag=Amuc_0014	-1.26018	2.15066	0.0170792	protein=hypothetical protein
locus_tag=Amuc_0107	1.2588	3.38522	0.00942188	protein=transporter, hydrophobe/amphiphile efflux-1 (HAE1) family
locus_tag=Amuc_0679	-1.25825	7.29382	0.000123294	protein=ABC transporter related
locus_tag=Amuc_0640	-1.25813	3.66444	0.00830017	protein=hypothetical protein
locus_tag=Amuc_0897	1.25776	7.10584	0.00204317	protein=hypothetical protein
locus_tag=Amuc_1466	1.25629	9.14951	0.000204505	protein=FAD linked oxidase domain protein
locus_tag=Amuc_0197	-1.25457	2.23975	0.0213182	protein=hypothetical protein
locus_tag=Amuc_1835	1.25452	7.43927	0.00109408	protein=Exo-alpha-sialidase
locus_tag=Amuc_1450	-1.2544	8.07391	0.000109375	protein=Sel1 domain protein repeat-containing protein
locus_tag=Amuc_1472	-1.25109	10.4887	0.00039854	protein=ribosomal 5S rRNA E-loop binding protein Ctc/L25/TL5
locus_tag=Amuc_1297	1.25085	1.64366	0.0493005	protein=putative substrate-binding protein of aliphatic sulfonate ABC transporter
locus_tag=Amuc_1303	-1.24458	0.882336	0.0750549	protein=phosphate ABC transporter, ATPase subunit
locus_tag=Amuc_0228	-1.23931	4.43178	0.00666286	protein=hypothetical protein
locus_tag=Amuc_1287	-1.23822	6.19776	0.000378043	protein=protein of unknown function DUF1121
locus_tag=Amuc_1040	-1.23602	11.7618	0.00132322	protein=DNA-directed RNA polymerase, beta' subunit
locus_tag=Amuc_1497	1.23473	6.76321	0.000885227	protein=hypothetical protein
locus_tag=Amuc_1118	-1.23464	8.24791	0.000620134	protein=sulfatase
locus_tag=Amuc_0463	-1.23458	6.10298	0.000989825	protein=Phosphopantothenoylcysteine decarboxylase
locus_tag=Amuc_0927	-1.23424	9.64721	0.00499994	protein=ribosomal protein S8
locus_tag=Amuc_1887	-1.2341	6.81631	0.000550944	protein=MscS Mechanosensitive ion channel
locus_tag=Amuc_1262	-1.23139	7.21506	0.00062148	protein=pyridoxamine 5'-phosphate oxidase
locus_tag=Amuc_0020	-1.23096	7.09427	0.00108478	protein=major facilitator superfamily MFS_1
locus_tag=Amuc_0924	1.227	7.80479	0.00124358	protein=ATP-NAD/AcoX kinase
locus_tag=Amuc_1114	1.2237	5.408	0.00654416	protein=outer membrane autotransporter barrel domain protein
locus_tag=Amuc_0633	1.22019	0.727095	0.0896516	protein=glycosyl transferase family 2
locus_tag=Amuc_2108	1.22001	7.02578	0.00277216	protein=glycoside hydrolase family 16
locus_tag=Amuc_1546	1.21995	4.40871	0.00294653	protein=lipolytic protein G-D-S-L family
locus_tag=Amuc_0008	-1.21676	6.02277	0.00170282	protein=pseudouridine synthase, RluA family
locus_tag=Amuc_2154	-1.21558	4.75516	0.00546752	protein=hypothetical protein
locus_tag=Amuc_1547	1.21243	6.00048	0.000586253	protein=conserved hypothetical protein
locus_tag=Amuc_0347	-1.21111	6.81266	0.00187587	protein=iojap-like protein
locus_tag=Amuc_1540	-1.20919	7.61143	0.00868399	protein=ribosomal protein L36
locus_tag=Amuc_1815	1.20769	5.17414	0.000779089	protein=Beta-N-acetylhexosaminidase
locus_tag=Amuc_0191	-1.20489	7.20495	0.00018675	protein=hypothetical protein
locus_tag=Amuc_0988	1.20283	7.62823	0.000235439	protein=TatD-related deoxyribonuclease
locus_tag=Amuc_2081	-1.20079	7.51093	0.000930715	protein=glycosyl transferase family 2
locus_tag=Amuc_0392	1.19985	9.30303	0.00117012	protein=coagulation factor 5/8 type domain protein
locus_tag=Amuc_1205	-1.19799	9.70905	0.000499097	protein=ribosomal protein L9
locus_tag=Amuc_0507	-1.19537	8.56804	0.000248249	protein=ATP synthase F1, gamma subunit
locus_tag=Amuc_0933	-1.19495	9.20483	0.000588194	protein=preprotein translocase, SecY subunit
locus_tag=Amuc_0371	-1.19269	6.24942	0.000759728	protein=two component regulator propeller domain protein
locus_tag=Amuc_0355	1.19075	9.19227	0.0117758	protein=hypothetical protein
locus_tag=Amuc_1607	-1.18983	6.3865	0.00497993	protein=NADH-ubiquinone oxidoreductase chain 4L
locus_tag=Amuc_0071	1.18635	7.79653	0.000263588	protein=UspA domain protein
locus_tag=Amuc_0544	1.18632	11.7412	0.000912787	protein=Tetratricopeptide TPR_2 repeat protein
locus_tag=Amuc_1930	1.18555	0.626515	0.0831635	protein=transport system permease protein
locus_tag=Amuc_0950	-1.18495	5.78148	0.00185924	protein=hypothetical protein
locus_tag=Amuc_1041	-1.18421	11.3841	0.00134321	protein=DNA-directed RNA polymerase, beta subunit
locus_tag=Amuc_1120	1.18322	9.81751	0.00599535	protein=conserved hypothetical protein
locus_tag=Amuc_1641	-1.18319	7.49996	0.00156371	protein=Methenyltetrahydrofolate cyclohydrolase
locus_tag=Amuc_0084	1.182	5.78112	0.00145647	protein=hypothetical protein
locus_tag=Amuc_1003	1.18186	2.35644	0.0290663	protein=hydrolase of the alpha/beta superfamily
locus_tag=Amuc_0742	-1.18143	5.23871	0.00201435	protein=Auxin Efflux Carrier
locus_tag=Amuc_0171	-1.18102	5.94281	0.000358328	protein=SSS sodium solute transporter superfamily
locus_tag=Amuc_1273	1.18012	4.87791	0.00930818	protein=hypothetical protein
locus_tag=Amuc_0828	1.17885	5.58479	0.000481967	protein=two component transcriptional regulator, winged helix family
locus_tag=Amuc_1746	-1.17567	6.43356	0.00133526	protein=LicD family protein
locus_tag=Amuc_1009	1.17444	4.38942	0.0279379	protein=4Fe-4S ferredoxin iron-sulfur binding domain protein
locus_tag=Amuc_1371	1.17161	1.77711	0.0258723	protein=hypothetical protein
locus_tag=Amuc_0194	-1.17153	8.05685	0.000163968	protein=hypothetical protein
locus_tag=Amuc_0998	-1.17054	11.6358	0.00497993	protein=hypothetical protein
locus_tag=Amuc_1640	-1.16895	6.05892	0.00254844	protein=protein of unknown function DUF374
locus_tag=Amuc_0048	-1.16487	5.50613	0.00103194	protein=MATE efflux family protein
locus_tag=Amuc_0685	1.15965	3.16048	0.0105253	protein=Conserved protein/domain typically associated with flavoprotein oxygenase DIM6/NTAB family-like protein
locus_tag=Amuc_0768	1.15942	9.22158	0.00424447	protein=ferripyochelin binding protein (fbp)
locus_tag=Amuc_1355	-1.1585	0.915219	0.172184	protein=Bacteriophage tail assembly protein-like protein
locus_tag=Amuc_1992	1.15529	7.69449	0.000403011	protein=hypothetical protein
locus_tag=Amuc_1258	-1.15523	9.17501	0.00122179	protein=glutamine synthetase catalytic region
locus_tag=Amuc_1158	1.15438	4.5549	0.00481251	protein=RNA polymerase, sigma-24 subunit, ECF subfamily
locus_tag=Amuc_1734	-1.15304	0.660126	0.0690861	protein=NH2-acetyltransferase
locus_tag=Amuc_0662	-1.15135	6.93133	0.000331962	protein=Polypeptide-transport-associated domain protein FtsQ-type
locus_tag=Amuc_0378	1.14736	6.79681	0.000607262	protein=Redoxin domain protein
locus_tag=Amuc_0192	-1.14522	5.59067	0.00124412	protein=hypothetical protein
locus_tag=Amuc_1933	1.14273	2.02098	0.0278396	protein=protein of unknown function DUF1111
locus_tag=Amuc_1851	-1.14056	6.25664	0.00042555	protein=oligopeptide/dipeptide ABC transporter, ATPase subunit
locus_tag=Amuc_0343	1.13484	9.97047	0.00029942	protein=Thiol:disulfide interchange protein-like protein
locus_tag=Amuc_0531	-1.13418	9.68037	0.00029872	protein=GreA/GreB family elongation factor
locus_tag=Amuc_0126	1.13355	10.7749	0.00185924	protein=hypothetical protein
locus_tag=Amuc_1274	1.13322	5.02977	0.0184999	protein=hypothetical protein
locus_tag=Amuc_2149	1.13215	8.27397	0.00138699	protein=signal recognition particle protein
locus_tag=Amuc_0946	1.13156	10.5367	0.000875968	protein=DJ-1 family protein
locus_tag=Amuc_1544	1.13138	5.6532	0.00381941	protein=lipolytic protein G-D-S-L family
locus_tag=Amuc_0372	1.13138	13.7478	0.00480229	protein=glutamate decarboxylase
locus_tag=Amuc_1884	-1.13015	4.92651	0.00641546	protein=dTMP kinase
locus_tag=Amuc_1462	-1.12869	7.24893	0.00305265	protein=Haloacid dehalogenase domain protein hydrolase
locus_tag=Amuc_0745	1.12859	7.79093	0.00330083	protein=hypothetical protein
locus_tag=Amuc_0928	-1.12818	9.31371	0.00583329	protein=ribosomal protein L6
locus_tag=Amuc_0295	-1.12665	7.83197	0.0101393	protein=ribosomal protein L29
locus_tag=Amuc_0067	1.12639	8.31611	0.000156272	protein=GatB/YqeY domain protein
locus_tag=Amuc_1080	1.12422	5.51185	0.0064098	protein=RNA methyltransferase, TrmH family, group 3
locus_tag=Amuc_0884	1.12393	8.57672	0.000573251	protein=protein of unknown function DUF1009
locus_tag=Amuc_0166	1.12225	8.9682	0.0135454	protein=twitching motility protein
locus_tag=Amuc_1649	1.11884	5.62545	0.00769583	protein=beta-phosphoglucomutase family hydrolase
locus_tag=Amuc_0763	1.11871	4.28853	0.00713446	protein=hypothetical protein
locus_tag=Amuc_1997	-1.11832	5.62362	0.0016883	protein=conserved hypothetical protein
locus_tag=Amuc_1342	1.11809	5.79507	0.00161822	protein=hypothetical protein
locus_tag=Amuc_0493	-1.11595	7.09433	0.000645846	protein=adenosylmethionine-8-amino-7-oxononanoate aminotransferase
locus_tag=Amuc_1370	1.11572	0.281717	0.157807	protein=hypothetical protein
locus_tag=Amuc_1592	1.11535	12.4976	0.00150957	protein=Superoxide dismutase
locus_tag=Amuc_2177	-1.11106	11.2131	0.000466106	protein=preprotein translocase, SecA subunit
locus_tag=Amuc_1898	-1.10879	6.07	0.000583516	protein=hypothetical protein
locus_tag=Amuc_0320	-1.1049	6.69089	0.000900492	protein=oligopeptide/dipeptide ABC transporter, ATPase subunit
locus_tag=Amuc_0941	-1.10236	5.78052	0.00104373	protein=glycosyl transferase family 2
locus_tag=Amuc_1783	-1.10226	6.42073	0.00232003	protein=glutamyl-tRNA(Gln) amidotransferase, C subunit
locus_tag=Amuc_0936	-1.10167	4.31701	0.00510823	protein=hypothetical protein
locus_tag=Amuc_2145	1.10026	3.1592	0.0281906	protein=hypothetical protein
locus_tag=Amuc_1443	1.09939	10.5176	0.00068167	protein=hypothetical protein
locus_tag=Amuc_1975	-1.09789	9.47571	0.000396014	protein=Glucose-6-phosphate isomerase
locus_tag=Amuc_1537	1.09585	12.7023	0.00618391	protein=outer membrane autotransporter barrel domain protein
locus_tag=Amuc_1794	1.09535	6.64497	0.00164087	protein=peptidase S24 and S26 domain protein
locus_tag=Amuc_1709	1.09442	2.07353	0.0609315	protein=hypothetical protein
locus_tag=Amuc_0298	-1.09424	9.07626	0.00704045	protein=ribosomal protein L22
locus_tag=Amuc_0206	-1.09407	8.93948	0.00456146	protein=succinate CoA transferase
locus_tag=Amuc_2051	-1.09353	9.66345	0.000955997	protein=Glutamate dehydrogenase (NADP(+))
locus_tag=Amuc_0906	1.09351	10.278	0.000386333	protein=methionine-R-sulfoxide reductase
locus_tag=Amuc_0085	1.09234	6.40437	0.000922134	protein=thiamine biosynthesis protein ThiS
locus_tag=Amuc_1162	-1.09225	4.44604	0.0521725	protein=Threonine aldolase
locus_tag=Amuc_0959	1.09213	5.77126	0.00421015	protein=Ham1 family protein
locus_tag=Amuc_1293	1.09157	4.25994	0.0108539	protein=hypothetical protein
locus_tag=Amuc_1306	-1.09016	3.54566	0.0431848	protein=phosphate binding protein
locus_tag=Amuc_1812	1.0901	9.65499	0.00130578	protein=alpha amylase catalytic region
locus_tag=Amuc_1226	-1.08961	6.93127	0.00488334	protein=hypothetical protein
locus_tag=Amuc_0379	1.08956	7.27678	0.00261575	protein=cytochrome C family protein
locus_tag=Amuc_1818	-1.08823	7.17456	0.000879893	protein=PUA domain containing protein
locus_tag=Amuc_1576	1.08639	6.50041	0.00044446	protein=SsrA-binding protein
locus_tag=Amuc_1430	-1.08636	8.35323	0.00372871	protein=ribosomal protein L31
locus_tag=Amuc_1424	1.08484	8.1582	0.00290891	protein=major facilitator superfamily MFS_1
locus_tag=Amuc_0691	1.08259	11.222	0.00271175	protein=thioredoxin
locus_tag=Amuc_0132	1.08069	1.83832	0.133112	protein=hypothetical protein
locus_tag=Amuc_1506	-1.08034	9.34205	0.00167346	protein=ribosomal protein L17
locus_tag=Amuc_1211	1.07938	7.88935	0.00065046	protein=N-acetylmuramoyl-L-alanine amidase family 2
locus_tag=Amuc_0467	-1.07867	7.59862	0.000703238	protein=protein of unknown function DUF344
locus_tag=Amuc_1065	1.07683	8.85542	0.00121816	protein=hypothetical protein
locus_tag=Amuc_0762	-1.07553	7.2859	0.000350741	protein=conserved hypothetical protein
locus_tag=Amuc_0624	-1.07503	6.04092	0.000723332	protein=regulatory protein GntR HTH
locus_tag=Amuc_1941	-1.07425	7.85145	0.00150676	protein=adenylosuccinate lyase
locus_tag=Amuc_0838	-1.07336	5.63446	0.00446974	protein=ATP-cone domain protein
locus_tag=Amuc_0481	1.07264	6.67576	0.00192199	protein=hypothetical protein
locus_tag=Amuc_0244	-1.07246	6.86831	0.000879893	protein=tRNA (guanine-N1)-methyltransferase
locus_tag=Amuc_1637	1.06956	8.02448	0.00065046	protein=alpha amylase catalytic region
locus_tag=Amuc_1206	-1.06934	10.5078	0.000852444	protein=phosphoribosylaminoimidazolecarboxamide formyltransferase/IMP cyclohydrolase
locus_tag=Amuc_1675	1.06816	1.9158	0.0380962	protein=integrase family protein
locus_tag=Amuc_0794	1.06588	10.5124	0.00261575	protein=hypothetical protein
locus_tag=Amuc_0119	1.06558	8.55456	0.000315781	protein=hypothetical protein
locus_tag=Amuc_0908	1.06547	5.08444	0.00297742	protein=hypothetical protein
locus_tag=Amuc_1396	-1.06387	8.99359	0.00180389	protein=aspartyl-tRNA synthetase
locus_tag=Amuc_0783	1.06316	4.02135	0.0157503	protein=phosphoadenosine phosphosulfate reductase
locus_tag=Amuc_1288	-1.0625	5.85811	0.00254146	protein=peptidase U32
locus_tag=Amuc_0526	1.06122	6.90391	0.000884435	protein=DoxX family protein
locus_tag=Amuc_1362	1.06091	8.79958	0.0288564	protein=conserved hypothetical protein
locus_tag=Amuc_0968	-1.06052	5.57977	0.00217325	protein=exopolysaccharide biosynthesis polyprenyl glycosylphosphotransferase
locus_tag=Amuc_1234	-1.05831	9.60146	0.00221212	protein=ribosomal protein L13
locus_tag=Amuc_0543	1.0573	10.1348	0.000714009	protein=hypothetical protein
locus_tag=Amuc_1045	-1.05722	9.29692	0.0179942	protein=ribosomal protein L11
locus_tag=Amuc_1033	1.05571	8.59496	0.0110525	protein=sulfatase
locus_tag=Amuc_1181	-1.05308	5.05664	0.00601307	protein=hypothetical protein
locus_tag=Amuc_0503	-1.05276	6.06653	0.00330083	protein=hypothetical protein
locus_tag=Amuc_0423	-1.05013	7.21819	0.00601307	protein=6,7-dimethyl-8-ribityllumazine synthase
locus_tag=Amuc_1191	-1.04739	6.34026	0.000674119	protein=Holliday junction resolvase YqgF
locus_tag=Amuc_0917	-1.04625	8.34537	0.000283076	protein=peptidase U32
locus_tag=Amuc_0729	-1.03972	8.36959	0.00172971	protein=aminoglycoside phosphotransferase
locus_tag=Amuc_1560	1.03959	9.11397	0.000602323	protein=hypothetical protein
locus_tag=Amuc_2106	-1.03696	7.8629	0.00557636	protein=Malate dehydrogenase (oxaloacetate-decarboxylating) (NADP(+))
locus_tag=Amuc_0817	1.03635	5.09249	0.00647107	protein=hypothetical protein
locus_tag=Amuc_0229	-1.03464	8.78904	0.0066636	protein=hypothetical protein
locus_tag=Amuc_0397	1.03413	5.07292	0.00150957	protein=Beta-N-acetylhexosaminidase
locus_tag=Amuc_0443	-1.03283	6.02891	0.00387855	protein=DNA protecting protein DprA
locus_tag=Amuc_1949	1.03279	5.50977	0.0018543	protein=Chorismate binding-like protein
locus_tag=Amuc_0643	-1.03227	3.7657	0.013749	protein=hypothetical protein
locus_tag=Amuc_1027	-1.03158	8.28191	0.00116389	protein=ABC transporter related
locus_tag=Amuc_0293	-1.03068	9.03796	0.00344451	protein=ribosomal protein L14
locus_tag=Amuc_0411	-1.03051	2.66952	0.117621	protein=hypothetical protein
locus_tag=Amuc_1899	-1.02949	4.24807	0.00878157	protein=flavodoxin/nitric oxide synthase
locus_tag=Amuc_2150	-1.02904	7.04078	0.000339973	protein=quinolinate synthetase complex, A subunit
locus_tag=Amuc_2000	1.02826	8.7005	0.0033896	protein=major facilitator superfamily MFS_1
locus_tag=Amuc_0620	-1.02546	8.65065	0.000452017	protein=NAD+ synthetase
locus_tag=Amuc_0934	-1.025	7.25984	0.00154893	protein=adenylate kinase
locus_tag=Amuc_1393	-1.02362	6.27533	0.0171087	protein=8-amino-7-oxononanoate synthase
locus_tag=Amuc_1037	1.02346	7.42293	0.00180193	protein=conserved hypothetical protein
locus_tag=Amuc_0167	1.02299	8.46365	0.0108539	protein=PpiC-type peptidyl-prolyl cis-trans isomerase
locus_tag=Amuc_1088	-1.02261	5.63029	0.0690861	protein=ferrous iron transport protein B
locus_tag=Amuc_0766	-1.0219	5.45284	0.0054485	protein=Citrate transporter
locus_tag=Amuc_0078	-1.02125	9.00901	0.000307873	protein=serine/threonine protein kinase
locus_tag=Amuc_1902	-1.02032	9.65603	0.00202554	protein=conserved hypothetical protein
locus_tag=Amuc_1182	1.01789	7.8138	0.00561315	protein=sulfatase
locus_tag=Amuc_0995	1.01769	4.28041	0.0193153	protein=hypothetical protein
locus_tag=Amuc_1043	-1.01588	9.64459	0.00242739	protein=ribosomal protein L10
locus_tag=Amuc_1102	1.01481	9.08652	0.00954096	protein=hypothetical protein
locus_tag=Amuc_1656	1.01314	9.45472	0.00679308	protein=hypothetical protein
locus_tag=Amuc_0638	-1.01243	5.4595	0.00222248	protein=glycosyl transferase group 1
locus_tag=Amuc_1428	1.01233	7.86494	0.00486655	protein=Phosphate acetyltransferase
locus_tag=Amuc_0522	1.01173	9.91469	0.000424553	protein=UBA/THIF-type NAD/FAD binding protein
locus_tag=Amuc_0360	1.00871	9.61408	0.00190698	protein=hypothetical protein
locus_tag=Amuc_0636	-1.00837	5.03732	0.00452076	protein=putative flippase
locus_tag=Amuc_1934	1.00725	2.30253	0.130081	protein=conserved hypothetical protein
locus_tag=Amuc_0931	-1.00552	9.17076	0.00573717	protein=ribosomal protein L15
locus_tag=Amuc_2142	-1.00439	6.44326	0.000703238	protein=hypothetical protein
locus_tag=Amuc_1527	-1.00291	6.38275	0.00257761	protein=aldo/keto reductase
locus_tag=Amuc_0590	1.00227	10.6484	0.00303648	protein=conserved hypothetical protein
locus_tag=Amuc_1563	-1.00101	5.81672	0.0066636	protein=protein of unknown function DUF6 transmembrane
locus_tag=Amuc_0335	-1.00034	7.79473	0.000598025	protein=ABC transporter related
locus_tag=Amuc_1071	-0.999581	5.42782	0.00930818	protein=hypothetical protein
locus_tag=Amuc_0712	0.999159	1.9365	0.0330133	protein=hypothetical protein
locus_tag=Amuc_1493	-0.998877	6.55962	0.000792832	protein=hypothetical protein
locus_tag=Amuc_0726	0.998446	7.00712	0.0048597	protein=FHA domain containing protein
locus_tag=Amuc_1883	-0.997404	6.74545	0.000744477	protein=beta-lactamase domain protein
locus_tag=Amuc_0305	-0.99727	8.96276	0.0374371	protein=ribosomal protein S10
locus_tag=Amuc_1928	0.996599	3.47277	0.0348972	protein=periplasmic binding protein
locus_tag=Amuc_0996	-0.996506	7.79037	0.0004033	protein=ABC transporter related
locus_tag=Amuc_1739	-0.995245	5.81895	0.00126743	protein=peptide chain release factor
locus_tag=Amuc_0639	-0.993664	4.68374	0.00818165	protein=transferase hexapeptide repeat containing protein
locus_tag=Amuc_0215	0.993242	4.33805	0.0103463	protein=hypothetical protein
locus_tag=Amuc_2151	-0.992359	6.30642	0.00123256	protein=protein of unknown function DUF185
locus_tag=Amuc_0490	-0.99178	4.96864	0.00460892	protein=hypothetical protein
locus_tag=Amuc_2103	-0.991107	8.82021	0.000466106	protein=methionyl-tRNA synthetase
locus_tag=Amuc_0303	-0.990279	9.64301	0.0121451	protein=ribosomal protein L4/L1e
locus_tag=Amuc_0628	0.989972	2.3564	0.0912008	protein=hypothetical protein
locus_tag=Amuc_1609	-0.989624	8.15584	0.00299739	protein=4Fe-4S ferredoxin iron-sulfur binding domain protein
locus_tag=Amuc_1775	0.988778	8.51157	0.00496226	protein=aldo/keto reductase
locus_tag=Amuc_0019	0.988534	5.66904	0.00340143	protein=hypothetical protein
locus_tag=Amuc_1542	-0.98749	5.98541	0.00706373	protein=pyruvate formate-lyase activating enzyme
locus_tag=Amuc_1961	-0.98579	8.13646	0.00485041	protein=methionine synthase
locus_tag=Amuc_0563	0.984563	8.49029	0.00060712	protein=hypothetical protein
locus_tag=Amuc_0604	0.98345	1.2544	0.105131	protein=hypothetical protein
locus_tag=Amuc_0231	-0.981086	6.93535	0.00119035	protein=hypothetical protein
locus_tag=Amuc_2009	-0.980514	5.29504	0.0380733	protein=CRISPR-associated protein Cas1
locus_tag=Amuc_1214	0.979929	8.60133	0.000571883	protein=molybdopterin oxidoreductase, iron-sulfur binding subunit
locus_tag=Amuc_0819	-0.979806	3.60241	0.0128009	protein=multi antimicrobial extrusion protein MatE
locus_tag=Amuc_1972	-0.977701	6.01293	0.0028767	protein=HhH-GPD family protein
locus_tag=Amuc_2027	0.977495	7.33127	0.00101494	protein=dihydroorotase, homodimeric type
locus_tag=Amuc_1710	-0.977289	5.38348	0.00236707	protein=ATP-dependent DNA helicase, RecQ family
locus_tag=Amuc_1695	0.975701	9.45819	0.00254367	protein=cytochrome bd ubiquinol oxidase subunit I
locus_tag=Amuc_0666	0.975451	10.8019	0.000702256	protein=3-isopropylmalate dehydratase, large subunit
locus_tag=Amuc_0758	-0.97539	7.19136	0.00105016	protein=hypothetical protein
locus_tag=Amuc_1044	-0.974136	10.5117	0.0066636	protein=ribosomal protein L1
locus_tag=Amuc_1989	-0.973862	7.50598	0.000530802	protein=hypothetical protein
locus_tag=Amuc_0781	0.973692	0.686528	0.21247	protein=hypothetical protein
locus_tag=Amuc_1840	0.971726	8.34561	0.000577571	protein=thiamine biosynthesis protein ThiC
locus_tag=Amuc_1931	0.971554	0.0859065	0.174924	protein=transport system permease protein
locus_tag=Amuc_0969	0.970656	10.0213	0.00121077	protein=galactokinase
locus_tag=Amuc_0970	0.970552	10.539	0.00384955	protein=SSS sodium solute transporter superfamily
locus_tag=Amuc_1530	0.969661	5.14505	0.0174391	protein=hypothetical protein
locus_tag=Amuc_1654	-0.969579	9.79952	0.00181843	protein=leucyl-tRNA synthetase
locus_tag=Amuc_0404	0.968916	7.06561	0.00127009	protein=pantoate/beta-alanine ligase
locus_tag=Amuc_0210	-0.968175	9.31864	0.000544685	protein=6-phosphofructokinase
locus_tag=Amuc_0615	-0.966558	11.2476	0.00131279	protein=carbamoyl-phosphate synthase, large subunit
locus_tag=Amuc_1407	0.965819	10.7873	0.0394619	protein=chaperonin Cpn10
locus_tag=Amuc_2046	0.965555	8.87671	0.0068553	protein=conserved hypothetical protein
locus_tag=Amuc_1976	-0.963995	8.09421	0.00537153	protein=Sel1 domain protein repeat-containing protein
locus_tag=Amuc_1543	-0.963045	9.53156	0.00219707	protein=formate acetyltransferase
locus_tag=Amuc_1838	0.962808	5.09724	0.0381138	protein=protein of unknown function DUF156
locus_tag=Amuc_0780	0.9616	0.437034	0.129785	protein=hypothetical protein
locus_tag=Amuc_0445	-0.959259	7.40808	0.00173529	protein=GTP-binding protein YchF
locus_tag=Amuc_0548	0.955677	10.5815	0.00646225	protein=MotA/TolQ/ExbB proton channel
locus_tag=Amuc_0608	-0.954769	6.31653	0.00601307	protein=Uroporphyrin-III C/tetrapyrrole (Corrin/Porphyrin) methyltransferase
locus_tag=Amuc_0256	-0.954417	7.40186	0.00797185	protein=2-amino-4-hydroxy-6-hydroxymethyldihydropteridine pyrophosphokinase
locus_tag=Amuc_1988	-0.953703	7.39572	0.000601789	protein=hypothetical protein
locus_tag=Amuc_0504	-0.952661	6.45991	0.00178755	protein=hypothetical protein
locus_tag=Amuc_0478	0.951578	9.6677	0.00236122	protein=protein of unknown function DUF344
locus_tag=Amuc_0813	0.949948	5.47951	0.00387855	protein=riboflavin biosynthesis protein RibD
locus_tag=Amuc_0872	0.949929	9.99027	0.00259868	protein=acetylornithine and succinylornithine aminotransferase
locus_tag=Amuc_0457	-0.949467	9.92193	0.000803284	protein=phosphoribosylformylglycinamidine cyclo-ligase
locus_tag=Amuc_0093	-0.948967	7.82395	0.00164136	protein=protein of unknown function DUF198
locus_tag=Amuc_1463	-0.947827	6.72906	0.00107657	protein=hypothetical protein
locus_tag=Amuc_0276	-0.947761	6.128	0.0022662	protein=queuine tRNA-ribosyltransferase
locus_tag=Amuc_0011	0.947584	9.31151	0.000892204	protein=DNA ligase, NAD-dependent
locus_tag=Amuc_1473	0.94717	9.24972	0.00797185	protein=hypothetical protein
locus_tag=Amuc_2079	-0.946222	7.44249	0.00301403	protein=PHP domain protein
locus_tag=Amuc_2074	0.945727	3.26272	0.0318308	protein=Acetyltransferase including N-acetylase of ribosomal protein-like protein
locus_tag=Amuc_1505	-0.945178	10.733	0.00877571	protein=DNA-directed RNA polymerase, alpha subunit
locus_tag=Amuc_1089	-0.942809	3.63299	0.312586	protein=FeoA family protein
locus_tag=Amuc_1483	-0.942182	6.81895	0.000674119	protein=zinc/iron permease
locus_tag=Amuc_0617	0.940753	4.59084	0.0748138	protein=hypothetical protein
locus_tag=Amuc_0448	0.939612	10.7299	0.00483679	protein=glycine dehydrogenase
locus_tag=Amuc_1810	0.939271	6.17885	0.00154298	protein=transcriptional regulator, MerR family
locus_tag=Amuc_0943	-0.938576	6.28416	0.0018285	protein=glycosyl transferase family 2
locus_tag=Amuc_1613	-0.938002	8.50726	0.00439289	protein=NADH dehydrogenase (ubiquinone) 24 kDa subunit
locus_tag=Amuc_0300	-0.937248	8.09972	0.00345686	protein=ribosomal protein S19
locus_tag=Amuc_0214	-0.936832	5.72679	0.0181964	protein=thiamine pyrophosphate protein TPP binding domain protein
locus_tag=Amuc_1752	-0.935426	6.62984	0.00116869	protein=hypothetical protein
locus_tag=Amuc_2136	0.93365	10.9375	0.0164152	protein=Glycoside hydrolase, family 20, catalytic core
locus_tag=Amuc_0773	-0.930325	6.82283	0.0113226	protein=acyltransferase 3
locus_tag=Amuc_0642	-0.930176	5.23453	0.00428284	protein=tRNA delta(2)-isopentenylpyrophosphate transferase
locus_tag=Amuc_1093	0.929236	5.27905	0.00441576	protein=CMP/dCMP deaminase zinc-binding
locus_tag=Amuc_0280	-0.928737	4.42927	0.0411959	protein=ribonuclease HIII
locus_tag=Amuc_1077	-0.927426	6.3298	0.00232003	protein=glycosyl transferase group 1
locus_tag=Amuc_0296	-0.925938	9.17806	0.00831515	protein=ribosomal protein L16
locus_tag=Amuc_1948	-0.925303	4.76176	0.0111722	protein=conserved hypothetical protein
locus_tag=Amuc_0128	-0.925269	8.42371	0.000620125	protein=DNA topoisomerase (ATP-hydrolyzing)
locus_tag=Amuc_0450	0.924844	4.88012	0.0124703	protein=protein of unknown function DUF805
locus_tag=Amuc_0909	0.924168	5.6932	0.00472179	protein=protein of unknown function UPF0027
locus_tag=Amuc_0310	0.923113	6.90189	0.00482827	protein=thioesterase superfamily protein
locus_tag=Amuc_0929	-0.922593	9.47237	0.0113942	protein=ribosomal protein L18
locus_tag=Amuc_2056	0.922494	8.54483	0.00285421	protein=conserved hypothetical protein
locus_tag=Amuc_1822	-0.921058	9.8208	0.00097079	protein=glucosamine-6-phosphate isomerase
locus_tag=Amuc_0559	-0.917848	10.2585	0.00219707	protein=Argininosuccinate synthase
locus_tag=Amuc_1495	0.917793	8.50094	0.000783586	protein=3-dehydroquinate dehydratase
locus_tag=Amuc_0575	-0.917317	6.95705	0.00428284	protein=tetraacyldisaccharide 4'-kinase
locus_tag=Amuc_1970	0.91535	10.212	0.0030518	protein=ribonucleoside-diphosphate reductase, adenosylcobalamin-dependent
locus_tag=Amuc_1742	0.913579	5.33056	0.00237613	protein=Methyltransferase type 11
locus_tag=Amuc_1224	-0.91258	7.31391	0.00646225	protein=hypothetical protein
locus_tag=Amuc_0242	-0.911962	9.14969	0.00681393	protein=pseudouridine synthase
locus_tag=Amuc_0807	-0.911093	5.71982	0.00188045	protein=TrkA-N domain protein
locus_tag=Amuc_0708	-0.910512	9.42784	0.00138263	protein=transcription termination factor Rho
locus_tag=Amuc_1439	-0.909957	7.89849	0.00230113	protein=Organic solvent tolerance protein OstA-like protein
locus_tag=Amuc_0177	-0.907717	7.65568	0.00173146	protein=Peptidoglycan glycosyltransferase
locus_tag=Amuc_0336	-0.905363	9.87124	0.000968382	protein=TonB-dependent receptor
locus_tag=Amuc_1750	0.905165	5.62624	0.0179872	protein=LPS biosynthesis protein-like protein
locus_tag=Amuc_1841	0.904818	8.07048	0.00156371	protein=Thioredoxin domain
locus_tag=Amuc_1175	0.90466	6.68095	0.000987948	protein=band 7 protein
locus_tag=Amuc_1809	0.901669	5.5154	0.00334756	protein=NAD(P)H dehydrogenase (quinone)
locus_tag=Amuc_0877	0.900026	8.95646	0.00135204	protein=DNA repair protein RecN
locus_tag=Amuc_1635	0.89747	8.57504	0.000589337	protein=hypothetical protein
locus_tag=Amuc_0945	0.897376	9.22392	0.00344632	protein=glycosyl transferase family 2
locus_tag=Amuc_0533	-0.896728	8.02565	0.00997088	protein=hypothetical protein
locus_tag=Amuc_0357	-0.895677	6.03908	0.00428284	protein=protein of unknown function DUF214
locus_tag=Amuc_1600	0.894044	7.30298	0.00104373	protein=FeS assembly SUF system protein SufT
locus_tag=Amuc_1685	-0.893956	6.14239	0.00151481	protein=extracellular solute-binding protein family 5
locus_tag=Amuc_1679	-0.893629	4.24565	0.0820111	protein=Xylose isomerase domain protein TIM barrel
locus_tag=Amuc_1986	-0.893581	6.38661	0.00126126	protein=hypothetical protein
locus_tag=Amuc_0893	0.892512	5.42015	0.0484288	protein=conserved hypothetical protein
locus_tag=Amuc_0145	-0.892474	5.97883	0.00856199	protein=4-phytase
locus_tag=Amuc_0315	-0.890149	7.69029	0.00291567	protein=deoxyxylulose-5-phosphate synthase
locus_tag=Amuc_1885	-0.888581	6.50041	0.00720905	protein=exsB protein
locus_tag=Amuc_0344	0.887467	5.86649	0.00298067	protein=lipolytic protein G-D-S-L family
locus_tag=Amuc_1053	-0.887151	9.96956	0.00202554	protein=outer membrane protein assembly complex, YaeT protein
locus_tag=Amuc_1261	-0.88672	7.57162	0.00105257	protein=Aldose 1-epimerase
locus_tag=Amuc_0767	0.885051	8.56541	0.0102584	protein=conserved hypothetical protein
locus_tag=Amuc_1951	0.884541	11.0037	0.0066617	protein=NADH:flavin oxidoreductase/NADH oxidase
locus_tag=Amuc_0294	-0.884175	8.80805	0.00801233	protein=ribosomal protein S17
locus_tag=Amuc_2143	-0.881169	4.38541	0.0207372	protein=hypothetical protein
locus_tag=Amuc_0537	0.878485	9.41298	0.00105371	protein=peptidase M42 family protein
locus_tag=Amuc_0422	-0.878441	9.17967	0.00243127	protein=3,4-dihydroxy-2-butanone 4-phosphate synthase
locus_tag=Amuc_1545	0.876979	1.27371	0.224166	protein=hypothetical protein
locus_tag=Amuc_1782	-0.874046	8.96664	0.00187076	protein=glutamyl-tRNA(Gln) amidotransferase, A subunit
locus_tag=Amuc_0204	0.870835	11.1964	0.0240219	protein=sodium ion-translocating decarboxylase, beta subunit
locus_tag=Amuc_0083	0.869458	5.86744	0.00257437	protein=hypothetical protein
locus_tag=Amuc_2171	-0.868699	6.69396	0.00575962	protein=hypothetical protein
locus_tag=Amuc_0784	0.867794	1.23483	0.241634	protein=hypothetical protein
locus_tag=Amuc_1256	-0.866798	6.24461	0.00279759	protein=ribonuclease P protein component
locus_tag=Amuc_1309	0.866626	11.9848	0.0194807	protein=Aldose 1-epimerase
locus_tag=Amuc_0697	-0.866179	5.82	0.0058401	protein=beta-glucanase precursor
locus_tag=Amuc_2128	0.866169	11.17	0.00196941	protein=hydrogenase (NiFe) small subunit HydA
locus_tag=Amuc_2101	0.864521	7.53264	0.00133526	protein=RbsD or FucU transport
locus_tag=Amuc_0499	-0.863949	5.48423	0.0134284	protein=glycosyl transferase family 2
locus_tag=Amuc_1448	0.863571	9.02551	0.0010878	protein=arginine biosynthesis bifunctional protein ArgJ
locus_tag=Amuc_2135	0.86339	6.72764	0.0114501	protein=hypothetical protein
locus_tag=Amuc_1612	-0.860043	9.99832	0.00222439	protein=NADH dehydrogenase (quinone)
locus_tag=Amuc_0420	0.859538	7.77866	0.00518818	protein=hypothetical protein
locus_tag=Amuc_1233	-0.85856	8.32927	0.00475105	protein=translation initiation factor IF-1
locus_tag=Amuc_1024	-0.856073	7.55682	0.00418272	protein=hypothetical protein
locus_tag=Amuc_0219	0.851779	9.56943	0.00262488	protein=efflux transporter, RND family, MFP subunit
locus_tag=Amuc_2157	0.851773	9.48455	0.00276849	protein=NADH-quinone oxidoreductase, B subunit
locus_tag=Amuc_1944	-0.849664	7.72498	0.0015798	protein=6-phosphogluconate dehydrogenase NAD-binding
locus_tag=Amuc_0342	0.849431	6.99093	0.00421015	protein=OsmC family protein
locus_tag=Amuc_1532	-0.847864	8.09545	0.0268552	protein=anthranilate phosphoribosyltransferase
locus_tag=Amuc_0290	0.847721	10.549	0.00766305	protein=glycoside hydrolase family 2 sugar binding
locus_tag=Amuc_0566	-0.847482	0.943841	0.302134	protein=hypothetical protein
locus_tag=Amuc_1945	-0.845478	7.51231	0.00344989	protein=hypothetical protein
locus_tag=Amuc_0674	-0.843885	10.28	0.00752169	protein=ribosomal protein S2
locus_tag=Amuc_1253	0.84361	7.50775	0.00133022	protein=Glutamate synthase (ferredoxin)
locus_tag=Amuc_0820	-0.84337	7.90919	0.00300601	protein=ErfK/YbiS/YcfS/YnhG family protein
locus_tag=Amuc_0022	0.843356	5.9833	0.022789	protein=lipolytic protein G-D-S-L family
locus_tag=Amuc_1606	-0.841468	9.33575	0.00499994	protein=proton-translocating NADH-quinone oxidoreductase, chain L
locus_tag=Amuc_1285	-0.841285	10.1912	0.00173087	protein=DNA gyrase, B subunit
locus_tag=Amuc_0935	-0.840704	7.78809	0.00290891	protein=methionine aminopeptidase, type I
locus_tag=Amuc_0034	-0.840424	9.15778	0.00679308	protein=prolyl-tRNA synthetase
locus_tag=Amuc_1367	0.839549	3.28985	0.0402601	protein=prophage antirepressor
locus_tag=Amuc_2127	0.837409	9.79394	0.00413369	protein=Carbohydrate-selective porin OprB
locus_tag=Amuc_0195	0.836978	0.829504	0.164486	protein=hypothetical protein
locus_tag=Amuc_1905	-0.836862	4.21871	0.0276693	protein=Site-specific DNA-methyltransferase (adenine-specific)
locus_tag=Amuc_0651	-0.835885	6.60588	0.00551714	protein=hypothetical protein
locus_tag=Amuc_1694	0.835492	9.48896	0.0028175	protein=cytochrome d ubiquinol oxidase, subunit II
locus_tag=Amuc_1357	0.834411	0.0377019	0.329373	protein=hypothetical protein
locus_tag=Amuc_0103	-0.83419	5.69022	0.0086828	protein=ABC transporter related
locus_tag=Amuc_0203	0.833436	9.10894	0.0118386	protein=biotin/lipoyl attachment domain-containing protein
locus_tag=Amuc_1689	0.833074	9.83387	0.00142205	protein=dihydrolipoamide dehydrogenase
locus_tag=Amuc_1917	0.832263	5.60687	0.00530599	protein=PfkB domain protein
locus_tag=Amuc_1568	0.832114	6.69286	0.00406202	protein=hypothetical protein
locus_tag=Amuc_0152	0.830499	8.76727	0.00678923	protein=Tubulin/FtsZ GTPase
locus_tag=Amuc_1243	-0.82732	6.10163	0.00709559	protein=2C-methyl-D-erythritol 2,4-cyclodiphosphate synthase
locus_tag=Amuc_1894	0.827091	7.7526	0.00127521	protein=3-phosphoshikimate 1-carboxyvinyltransferase
locus_tag=Amuc_0238	0.826714	7.18241	0.00711585	protein=beta-lactamase domain protein
locus_tag=Amuc_0509	-0.826022	7.78539	0.00222972	protein=F0F1-type ATP synthase delta subunit-like protein
locus_tag=Amuc_0963	0.825877	6.5226	0.0131748	protein=ABC transporter related
locus_tag=Amuc_1721	0.825411	0.482735	0.257184	protein=hypothetical protein
locus_tag=Amuc_0890	0.82532	6.43731	0.00372871	protein=transporter, hydrophobe/amphiphile efflux-1 (HAE1) family
locus_tag=Amuc_0508	-0.824895	9.89536	0.00148868	protein=ATP synthase F1, alpha subunit
locus_tag=Amuc_0311	0.822769	6.4324	0.00930008	protein=signal transduction histidine kinase, nitrogen specific, NtrB
locus_tag=Amuc_1095	0.822708	6.71134	0.0062122	protein=heavy metal translocating P-type ATPase
locus_tag=Amuc_0505	-0.822553	7.11752	0.00202554	protein=ATP synthase F1, epsilon subunit
locus_tag=Amuc_0525	-0.821722	10.127	0.00211628	protein=cycloartenol synthase-like protein
locus_tag=Amuc_0105	-0.820904	6.79138	0.00192199	protein=RND efflux system, outer membrane lipoprotein, NodT family
locus_tag=Amuc_0348	-0.820173	10.13	0.00277597	protein=ATP-dependent metalloprotease FtsH
locus_tag=Amuc_2067	0.819118	7.63337	0.0105253	protein=hypothetical protein
locus_tag=Amuc_0740	-0.818764	5.24618	0.00586851	protein=Haloacid dehalogenase domain protein hydrolase
locus_tag=Amuc_0080	-0.815989	9.33278	0.00210952	protein=serine/threonine protein kinase
locus_tag=Amuc_1514	0.815167	7.61821	0.00119767	protein=hypothetical protein
locus_tag=Amuc_1383	-0.814937	9.22144	0.00413369	protein=alanyl-tRNA synthetase
locus_tag=Amuc_1412	0.814488	12.0137	0.0253226	protein=hypothetical protein
locus_tag=Amuc_1753	-0.814268	7.02817	0.00180466	protein=Fe-S metabolism associated SufE
locus_tag=Amuc_1756	-0.813274	9.41805	0.00137007	protein=phosphoenolpyruvate-protein phosphotransferase
locus_tag=Amuc_1510	-0.813245	7.13764	0.00270968	protein=permease YjgP/YjgQ family protein
locus_tag=Amuc_0366	-0.812209	8.32723	0.00383868	protein=transcriptional regulator, NifA subfamily, Fis Family
locus_tag=Amuc_0524	-0.811818	8.32666	0.00377361	protein=hypothetical protein
locus_tag=Amuc_1596	0.811665	8.64126	0.00917091	protein=protein of unknown function DUF111
locus_tag=Amuc_0350	0.810125	6.28307	0.00209979	protein=putative ATP-binding protein
locus_tag=Amuc_1137	0.809385	2.90407	0.040987	protein=hypothetical protein
locus_tag=Amuc_0912	-0.80934	4.61526	0.0201338	protein=hypothetical protein
locus_tag=Amuc_1870	-0.808609	8.25819	0.00941764	protein=Alpha-glucosidase
locus_tag=Amuc_0541	-0.805074	10.1395	0.0076109	protein=ribonuclease, Rne/Rng family
locus_tag=Amuc_0621	-0.803037	4.94944	0.0116973	protein=small multidrug resistance protein
locus_tag=Amuc_1926	0.802457	1.93602	0.147989	protein=cytochrome c assembly protein
locus_tag=Amuc_2119	0.799545	8.3797	0.00525832	protein=ATPase associated with various cellular activities AAA_3
locus_tag=Amuc_0907	-0.798937	4.37833	0.0638138	protein=hypothetical protein
locus_tag=Amuc_0536	-0.798883	8.46056	0.00164136	protein=hypothetical protein
locus_tag=Amuc_1183	0.798205	8.80408	0.0088482	protein=hypothetical protein
locus_tag=Amuc_0629	-0.798019	7.22673	0.00472179	protein=Holliday junction DNA helicase RuvB
locus_tag=Amuc_1389	0.79748	3.24598	0.068543	protein=short-chain dehydrogenase/reductase SDR
locus_tag=Amuc_1774	-0.797434	9.86086	0.00381926	protein=glycyl-tRNA synthetase
locus_tag=Amuc_1784	-0.797189	6.74125	0.004682	protein=hypothetical protein
locus_tag=Amuc_0277	-0.79647	4.64501	0.0137431	protein=tRNA (guanine-N(7)-)-methyltransferase
locus_tag=Amuc_2170	-0.79577	8.37234	0.0649062	protein=hypothetical protein
locus_tag=Amuc_0986	-0.794702	8.68641	0.0155196	protein=succinate dehydrogenase (or fumarate reductase) cytochrome b subunit, b558 family
locus_tag=Amuc_1485	-0.794652	8.29985	0.0207372	protein=hypothetical protein
locus_tag=Amuc_0056	-0.793976	7.20437	0.00373434	protein=ABC-3 protein
locus_tag=Amuc_1982	0.793501	9.09953	0.034934	protein=hypothetical protein
locus_tag=Amuc_0530	0.792893	9.97209	0.00176867	protein=transketolase
locus_tag=Amuc_0368	0.79211	6.8346	0.0026553	protein=hypothetical protein
locus_tag=Amuc_1708	0.791807	2.35307	0.104779	protein=hypothetical protein
locus_tag=Amuc_1387	-0.790086	5.11175	0.0322552	protein=hypothetical protein
locus_tag=Amuc_0052	0.788222	9.97378	0.014567	protein=Hyalurononglucosaminidase
locus_tag=Amuc_0993	-0.788035	7.66501	0.00272506	protein=protein of unknown function DUF323
locus_tag=Amuc_1551	0.787045	6.80902	0.0111559	protein=NADH-ubiquinone/plastoquinone oxidoreductase chain 3
locus_tag=Amuc_1129	-0.7866	9.44871	0.00202554	protein=hypothetical protein
locus_tag=Amuc_0096	0.785163	9.97741	0.0209863	protein=transcriptional regulator, TraR/DksA family
locus_tag=Amuc_1561	-0.784685	8.44006	0.015382	protein=UvrD/REP helicase
locus_tag=Amuc_0723	-0.784542	9.20416	0.00373353	protein=branched-chain amino acid aminotransferase
locus_tag=Amuc_0569	-0.782982	3.92325	0.039469	protein=competence protein F, putative
locus_tag=Amuc_0094	-0.78195	9.3225	0.0216059	protein=ribosomal protein S18
locus_tag=Amuc_1903	-0.781577	10.0712	0.00360211	protein=conserved hypothetical protein
locus_tag=Amuc_1338	0.78102	2.91773	0.0505292	protein=hypothetical protein
locus_tag=Amuc_0301	-0.780949	10.6315	0.0183075	protein=ribosomal protein L2
locus_tag=Amuc_1696	-0.779828	5.47298	0.00709559	protein=ErfK/YbiS/YcfS/YnhG family protein
locus_tag=Amuc_0250	-0.778911	3.60182	0.0468579	protein=hypothetical protein
locus_tag=Amuc_1349	-0.778768	0.601318	0.30741	protein=hypothetical protein
locus_tag=Amuc_1163	0.777813	5.49836	0.0591725	protein=hypothetical protein
locus_tag=Amuc_0725	0.777718	3.96121	0.0326831	protein=methylated-DNA/protein-cysteine methyltransferase
locus_tag=Amuc_0007	-0.775006	6.86933	0.00632247	protein=protein of unknown function DUF34
locus_tag=Amuc_1471	-0.774488	9.13239	0.00273425	protein=ribose-phosphate pyrophosphokinase
locus_tag=Amuc_1416	0.773731	6.86442	0.00842634	protein=Holliday junction DNA helicase RuvA
locus_tag=Amuc_1100	0.773603	9.5935	0.088665	protein=hypothetical protein
locus_tag=Amuc_0618	0.772761	5.22492	0.00685764	protein=Methyltransferase type 11
locus_tag=Amuc_1699	-0.772687	5.92548	0.00573551	protein=aminoglycoside phosphotransferase
locus_tag=Amuc_1432	0.77207	3.81189	0.0964888	protein=putative lipoprotein
locus_tag=Amuc_1459	0.771494	8.72411	0.00582846	protein=GrpE protein
locus_tag=Amuc_0201	0.771365	11.3881	0.0359634	protein=carboxyl transferase
locus_tag=Amuc_1604	-0.771321	8.85633	0.00383868	protein=NADH dehydrogenase (quinone)
locus_tag=Amuc_0188	0.770618	6.26919	0.00485041	protein=Esterase/lipase-like protein
locus_tag=Amuc_1180	-0.770232	6.15299	0.0103144	protein=GntR domain protein
locus_tag=Amuc_1392	-0.768817	6.08769	0.0355554	protein=Beta-ketoacyl synthase
locus_tag=Amuc_1586	0.767868	9.99075	0.029044	protein=type II secretion system protein E
locus_tag=Amuc_1987	-0.76642	7.0945	0.0123133	protein=squalene-hopene cyclase-like protein
locus_tag=Amuc_0510	-0.76463	8.59699	0.00173529	protein=H+transporting two-sector ATPase B/B' subunit
locus_tag=Amuc_1038	0.764039	5.68514	0.0253269	protein=hypothetical protein
locus_tag=Amuc_0553	-0.763809	4.20208	0.0690749	protein=protein of unknown function UPF0102
locus_tag=Amuc_0887	0.762597	8.98371	0.00478131	protein=dehydrogenase E1 component
locus_tag=Amuc_1149	-0.761888	3.65237	0.0673652	protein=hypothetical protein
locus_tag=Amuc_0417	-0.761375	6.97925	0.0020455	protein=glutamate-1-semialdehyde-2,1-aminomutase
locus_tag=Amuc_1244	0.760962	9.13719	0.0122384	protein=N-acetylmuramoyl-L-alanine amidase family 2
locus_tag=Amuc_0351	0.760696	8.54534	0.00237173	protein=naphthoate synthase
locus_tag=Amuc_0903	0.757485	7.37711	0.0213182	protein=N-acetylmuramoyl-L-alanine amidase family 2
locus_tag=Amuc_1174	0.757467	4.34501	0.0327211	protein=hypothetical protein
locus_tag=Amuc_2044	-0.757149	4.51166	0.315436	protein=hypothetical protein
locus_tag=Amuc_1460	0.755641	10.39	0.0131147	protein=chaperone protein DnaJ
locus_tag=Amuc_0282	0.755599	6.90284	0.0175312	protein=hypothetical protein
locus_tag=Amuc_1523	0.753809	8.01919	0.00819325	protein=hypothetical protein
locus_tag=Amuc_1671	0.753009	7.71646	0.0138134	protein=phosphofructokinase
locus_tag=Amuc_1204	-0.751324	8.83465	0.00886511	protein=Mg2 transporter protein CorA family protein
locus_tag=Amuc_0268	0.749725	5.30086	0.0111006	protein=histidine triad (HIT) protein
locus_tag=Amuc_0488	-0.747978	9.36751	0.00265473	protein=FeS assembly protein SufB
locus_tag=Amuc_1768	-0.746923	5.56524	0.00974934	protein=hypothetical protein
locus_tag=Amuc_1855	-0.746571	6.20166	0.00575752	protein=binding-protein-dependent transport systems inner membrane component
locus_tag=Amuc_1410	0.746322	6.86905	0.0167155	protein=putative phosphate/sulphate permease
locus_tag=Amuc_0160	-0.746035	7.67038	0.00365752	protein=ABC transporter related
locus_tag=Amuc_2077	0.744854	9.65842	0.0158806	protein=polysaccharide export protein
locus_tag=Amuc_1159	0.744844	5.41291	0.0137054	protein=serine/threonine protein kinase
locus_tag=Amuc_0468	0.744754	10.9155	0.0271735	protein=transcriptional regulator, DeoR family
locus_tag=Amuc_1286	-0.744584	10.2503	0.00345686	protein=DNA gyrase, A subunit
locus_tag=Amuc_0161	-0.744407	7.48235	0.00295062	protein=Mammalian cell entry related domain protein
locus_tag=Amuc_0919	-0.744063	7.34244	0.00196901	protein=hypothetical protein
locus_tag=Amuc_1401	-0.743313	7.74941	0.0470076	protein=hydrogenase expression/formation protein HypD
locus_tag=Amuc_0196	-0.743278	8.44885	0.00301548	protein=serine/threonine protein kinase
locus_tag=Amuc_0930	-0.743002	9.79902	0.0373702	protein=ribosomal protein S5
locus_tag=Amuc_1520	-0.741935	5.1206	0.0139247	protein=hypothetical protein
locus_tag=Amuc_1157	0.741885	5.40479	0.0172027	protein=beta-lactamase domain protein
locus_tag=Amuc_0108	0.74172	2.13801	0.203441	protein=efflux transporter, RND family, MFP subunit
locus_tag=Amuc_0193	-0.739111	7.72328	0.0052419	protein=cysteine desulfurase, SufS subfamily
locus_tag=Amuc_0452	-0.739084	9.46802	0.00889299	protein=DEAD/DEAH box helicase domain protein
locus_tag=Amuc_1419	0.739056	6.58003	0.00490522	protein=hypothetical protein
locus_tag=Amuc_1552	-0.73783	6.07984	0.0636264	protein=major facilitator superfamily MFS_1
locus_tag=Amuc_0550	0.737653	10.1908	0.00930801	protein=3D domain protein
locus_tag=Amuc_1587	-0.737401	5.82539	0.0204214	protein=TIM-barrel protein, nifR3 family
locus_tag=Amuc_1397	-0.736381	8.20897	0.00416346	protein=Histidine--tRNA ligase
locus_tag=Amuc_0596	-0.734479	5.8066	0.00702937	protein=DNA replication and repair protein RecF
locus_tag=Amuc_0957	0.734272	10.1039	0.0125838	protein=NusA antitermination factor
locus_tag=Amuc_2038	-0.733604	7.70472	0.064452	protein=PUR-alpha/beta/gamma DNA/RNA-binding
locus_tag=Amuc_0013	-0.733238	0.447542	0.37625	protein=hypothetical protein
locus_tag=Amuc_0789	0.732887	9.55072	0.0302864	protein=hypothetical protein
locus_tag=Amuc_1130	-0.730901	3.25005	0.0569986	protein=hypothetical protein
locus_tag=Amuc_1876	-0.730682	7.02027	0.0518392	protein=hypothetical protein
locus_tag=Amuc_1015	0.730519	3.71651	0.0405115	protein=hypothetical protein
locus_tag=Amuc_0614	0.730398	6.92938	0.0243502	protein=hypothetical protein
locus_tag=Amuc_0312	0.730273	6.46805	0.011638	protein=two component, sigma54 specific, transcriptional regulator, Fis family
locus_tag=Amuc_0713	-0.728839	4.78067	0.0391289	protein=S-adenosylmethionine/tRNA-ribosyltransferase-isomerase
locus_tag=Amuc_1035	-0.72795	5.08911	0.0107317	protein=hypothetical protein
locus_tag=Amuc_1336	0.72738	1.55689	0.224674	protein=peptidase S49
locus_tag=Amuc_0028	0.726705	3.07753	0.159466	protein=hypothetical protein
locus_tag=Amuc_0064	0.725577	7.83236	0.0130384	protein=5-oxopent-3-ene-1,2,5-tricarboxylate decarboxylase
locus_tag=Amuc_1956	0.725119	2.62185	0.100479	protein=ybaK/ebsC protein
locus_tag=Amuc_1908	0.72342	2.20432	0.230034	protein=hypothetical protein
locus_tag=Amuc_2163	-0.72313	11.1935	0.0705365	protein=Sel1 domain protein repeat-containing protein
locus_tag=Amuc_1579	0.721082	5.52107	0.0146692	protein=hypothetical protein
locus_tag=Amuc_1034	0.720615	6.08962	0.00537153	protein=hypothetical protein
locus_tag=Amuc_1791	-0.719131	6.86274	0.00357145	protein=peptidase S1 and S6 chymotrypsin/Hap
locus_tag=Amuc_1126	0.71824	9.6778	0.00561315	protein=dimethyladenosine transferase
locus_tag=Amuc_0274	0.717652	6.8549	0.00797621	protein=putative signal transduction protein with EFhand domain
locus_tag=Amuc_0081	0.717621	5.05737	0.0122978	protein=hypothetical protein
locus_tag=Amuc_0677	-0.717005	6.48591	0.00711644	protein=hypothetical protein
locus_tag=Amuc_1978	0.71629	4.55081	0.0391597	protein=hypothetical protein
locus_tag=Amuc_1305	-0.71536	3.26643	0.27257	protein=binding-protein-dependent transport systems inner membrane component
locus_tag=Amuc_1241	-0.715212	6.77489	0.0128098	protein=glycosyl transferase family 51
locus_tag=Amuc_2022	0.714083	8.48989	0.0110079	protein=Alkyl sulfatase and related hydrolase-like protein
locus_tag=Amuc_1991	-0.711966	5.9967	0.020489	protein=DNA-3-methyladenine glycosylase I
locus_tag=Amuc_0385	-0.710999	7.22692	0.0123808	protein=ErfK/YbiS/YcfS/YnhG family protein
locus_tag=Amuc_0816	-0.710527	9.06975	0.00324554	protein=DNA polymerase III, beta subunit
locus_tag=Amuc_0259	-0.710156	5.30729	0.0179942	protein=hypothetical protein
locus_tag=Amuc_0211	0.708933	6.61127	0.00537153	protein=Uracil-DNA glycosylase superfamily
locus_tag=Amuc_0127	0.708635	8.34158	0.0686344	protein=transposase IS3/IS911 family protein
locus_tag=Amuc_1031	-0.708161	7.93901	0.00384955	protein=cysteinyl-tRNA synthetase
locus_tag=Amuc_1263	-0.708119	8.76215	0.00561315	protein=nicotinate-nucleotide pyrophosphorylase
locus_tag=Amuc_0826	0.706564	7.24741	0.0194232	protein=hypothetical protein
locus_tag=Amuc_1379	-0.706428	6.50531	0.0116591	protein=ABC-2 type transporter
locus_tag=Amuc_1331	0.706301	4.0712	0.0399173	protein=major facilitator superfamily MFS_1
locus_tag=Amuc_1299	0.706173	2.56128	0.168188	protein=sulfate adenylyltransferase, small subunit
locus_tag=Amuc_1372	0.703635	2.15218	0.281989	protein=hypothetical protein
locus_tag=Amuc_0154	0.703616	8.50198	0.0102639	protein=hypothetical protein
locus_tag=Amuc_0535	-0.703135	8.83491	0.00257761	protein=Phosphoribosylformylglycinamidine synthase
locus_tag=Amuc_0492	-0.702888	7.19215	0.00427606	protein=biotin synthase
locus_tag=Amuc_2033	-0.702762	6.04274	0.0137034	protein=phospholipase D/Transphosphatidylase
locus_tag=Amuc_1301	-0.701708	0.637615	0.438318	protein=cysteine synthase A
locus_tag=Amuc_1611	-0.700956	10.2043	0.00818165	protein=ferredoxin
locus_tag=Amuc_0285	-0.700162	5.84276	0.013359	protein=hypothetical protein
locus_tag=Amuc_1869	0.699053	10.6254	0.0056044	protein=glycosyl transferase group 1
locus_tag=Amuc_1716	-0.698445	5.9469	0.0102697	protein=Tetratricopeptide TPR_2 repeat protein
locus_tag=Amuc_0485	-0.697438	8.36866	0.00360842	protein=ribosomal protein L27
locus_tag=Amuc_0496	-0.697279	5.18808	0.0419666	protein=hypothetical protein
locus_tag=Amuc_1265	-0.696971	9.29435	0.00630755	protein=aspartate-semialdehyde dehydrogenase
locus_tag=Amuc_1925	0.696393	5.28242	0.050455	protein=hypothetical protein
locus_tag=Amuc_1628	-0.69625	3.3203	0.113282	protein=hypothetical protein
locus_tag=Amuc_2129	0.695158	11.7208	0.00890913	protein=nickel-dependent hydrogenase large subunit
locus_tag=Amuc_0874	-0.69333	9.4135	0.00485041	protein=Elongation factor P
locus_tag=Amuc_1572	0.692763	9.12105	0.00330069	protein=2-methylcitrate synthase/citrate synthase II
locus_tag=Amuc_1610	-0.692702	8.92237	0.0105253	protein=NADH dehydrogenase (quinone)
locus_tag=Amuc_1686	0.691576	9.13626	0.011565	protein=Beta-galactosidase
locus_tag=Amuc_1209	0.69151	7.21248	0.0642046	protein=hypothetical protein
locus_tag=Amuc_0198	-0.689409	9.80254	0.00443465	protein=ribosomal protein L19
locus_tag=Amuc_1225	-0.689049	9.15309	0.00996835	protein=Inorganic diphosphatase
locus_tag=Amuc_0785	0.68818	8.0441	0.00331883	protein=3-isopropylmalate dehydrogenase
locus_tag=Amuc_0632	-0.68784	6.49918	0.0177014	protein=glycosyl transferase family 2
locus_tag=Amuc_0849	-0.68776	7.12646	0.00532839	protein=RNA modification enzyme, MiaB family
locus_tag=Amuc_1529	0.687687	3.17301	0.165921	protein=hypothetical protein
locus_tag=Amuc_1533	-0.687451	6.40885	0.104779	protein=Indole-3-glycerol-phosphate synthase
locus_tag=Amuc_0138	0.686773	5.39228	0.0256787	protein=hypothetical protein
locus_tag=Amuc_1953	-0.685688	4.5037	0.112514	protein=5-nitroimidazole antibiotic resistance protein
locus_tag=Amuc_0446	0.684374	9.93078	0.00724381	protein=glycine cleavage system T protein
locus_tag=Amuc_1605	-0.683051	8.76769	0.0074468	protein=proton-translocating NADH-quinone oxidoreductase, chain M
locus_tag=Amuc_0306	-0.681953	11.7447	0.048823	protein=translation elongation factor G
locus_tag=Amuc_2115	-0.681532	9.2636	0.00387127	protein=seryl-tRNA synthetase
locus_tag=Amuc_1186	0.680762	5.20489	0.0223099	protein=ApbE family lipoprotein
locus_tag=Amuc_1085	-0.679061	0.614499	0.556138	protein=Carbohydrate-selective porin OprB
locus_tag=Amuc_1590	-0.677468	7.0069	0.005567	protein=integral membrane protein MviN
locus_tag=Amuc_0891	0.676691	1.66559	0.210333	protein=hypothetical protein
locus_tag=Amuc_0209	0.676488	8.27567	0.00944571	protein=dTDP-glucose 4,6-dehydratase
locus_tag=Amuc_1623	-0.6763	7.97882	0.00351455	protein=MiaB-like tRNA modifying enzyme YliG
locus_tag=Amuc_2165	0.675277	9.46762	0.0239935	protein=hypothetical protein
locus_tag=Amuc_0739	-0.67525	7.39818	0.0129052	protein=transferase hexapeptide repeat containing protein
locus_tag=Amuc_0951	-0.674966	6.55731	0.0176535	protein=carbon starvation protein CstA
locus_tag=Amuc_1786	0.673853	7.00923	0.0309982	protein=hypothetical protein
locus_tag=Amuc_0307	-0.673227	9.6337	0.0450479	protein=ribosomal protein S7
locus_tag=Amuc_1101	0.673204	10.6825	0.067953	protein=cell division protein FtsA
locus_tag=Amuc_1087	0.670923	4.01574	0.236761	protein=hypothetical protein
locus_tag=Amuc_0497	-0.670101	3.30195	0.0675583	protein=conserved hypothetical protein
locus_tag=Amuc_1914	-0.667839	5.087	0.0349104	protein=restriction modification system DNA specificity domain
locus_tag=Amuc_1575	0.667636	5.52397	0.0195419	protein=DEAD/DEAH box helicase domain protein
locus_tag=Amuc_0749	-0.667537	6.94217	0.0175846	protein=tRNA pseudouridine synthase B
locus_tag=Amuc_0006	-0.665406	8.21242	0.0107877	protein=hypothetical protein
locus_tag=Amuc_0221	0.664895	8.00198	0.014861	protein=anion transporter
locus_tag=Amuc_1083	0.664829	1.9167	0.153636	protein=heavy metal translocating P-type ATPase
locus_tag=Amuc_0134	0.66438	7.19433	0.0224475	protein=peptidase M28
locus_tag=Amuc_0489	-0.664365	9.15673	0.00384955	protein=SufBD protein
locus_tag=Amuc_1770	0.663714	7.01428	0.0097137	protein=transcriptional regulator, AsnC family
locus_tag=Amuc_0944	-0.662724	7.57392	0.00688504	protein=conserved hypothetical protein
locus_tag=Amuc_1597	-0.661663	8.84306	0.018677	protein=Polyprenyl synthetase
locus_tag=Amuc_0297	-0.66131	9.90108	0.0389556	protein=ribosomal protein S3
locus_tag=Amuc_1624	0.661079	7.97058	0.0068553	protein=protein of unknown function DUF107
locus_tag=Amuc_1061	0.660697	6.15401	0.00684335	protein=Outer membrane protein-like protein
locus_tag=Amuc_1564	-0.660305	4.57144	0.211869	protein=Type II site-specific deoxyribonuclease
locus_tag=Amuc_1726	-0.658257	8.16226	0.00670083	protein=NAD-dependent epimerase/dehydratase
locus_tag=Amuc_0162	0.657457	10.639	0.00804552	protein=protein of unknown function DUF883 ElaB
locus_tag=Amuc_0202	0.657207	9.30709	0.0410642	protein=hypothetical protein
locus_tag=Amuc_1314	-0.65668	4.96391	0.0504656	protein=Radical SAM domain protein
locus_tag=Amuc_0664	0.655543	7.97347	0.0202222	protein=cell wall hydrolase/autolysin
locus_tag=Amuc_0914	0.655307	9.71474	0.0139247	protein=Cupin 2 conserved barrel domain protein
locus_tag=Amuc_0380	-0.653186	6.6612	0.00547057	protein=protein of unknown function DUF21
locus_tag=Amuc_0151	-0.652879	6.20625	0.0248607	protein=hypothetical protein
locus_tag=Amuc_0163	0.652259	10.0993	0.00583726	protein=hypothetical protein
locus_tag=Amuc_1674	0.651705	2.83535	0.163646	protein=hypothetical protein
locus_tag=Amuc_0718	-0.650593	7.10295	0.00529539	protein=HAD-superfamily hydrolase, subfamily IA, variant 1
locus_tag=Amuc_0956	0.65048	11.0196	0.0106174	protein=translation initiation factor IF-2
locus_tag=Amuc_0753	-0.649914	6.8696	0.0101832	protein=glycosyl transferase family 8
locus_tag=Amuc_0755	-0.64976	6.86185	0.0116973	protein=glycosyl transferase family 9
locus_tag=Amuc_0994	0.649592	8.71123	0.00649273	protein=3-oxoacyl-(acyl-carrier-protein) reductase
locus_tag=Amuc_0058	0.648828	11.0309	0.0213882	protein=ATP:guanido phosphotransferase
locus_tag=Amuc_1377	0.648499	4.32265	0.0573608	protein=DnaB domain protein helicase domain protein
locus_tag=Amuc_1531	-0.64807	7.41047	0.105131	protein=Anthranilate synthase
locus_tag=Amuc_0810	-0.64725	7.103	0.0068553	protein=2-alkenal reductase
locus_tag=Amuc_1901	0.64684	6.78855	0.00696377	protein=metallophosphoesterase
locus_tag=Amuc_2123	-0.646222	8.18652	0.00660483	protein=hypothetical protein
locus_tag=Amuc_2100	-0.646047	8.79885	0.0105253	protein=aminoglycoside phosphotransferase
locus_tag=Amuc_0302	-0.645367	8.7198	0.0812466	protein=Ribosomal protein L25/L23
locus_tag=Amuc_0222	-0.644889	8.74021	0.0566617	protein=conserved hypothetical protein
locus_tag=Amuc_1307	-0.644513	5.03162	0.149672	protein=phosphate ABC transporter, ATPase subunit
locus_tag=Amuc_0847	0.644001	7.31627	0.00682413	protein=metal dependent phosphohydrolase
locus_tag=Amuc_1335	-0.643807	1.76341	0.48232	protein=Bacteriophage capsid protein-like protein
locus_tag=Amuc_1115	0.64345	3.61626	0.0699577	protein=integrase family protein
locus_tag=Amuc_1156	0.642287	0.35159	0.411239	protein=hypothetical protein
locus_tag=Amuc_0364	-0.642043	7.41614	0.00634287	protein=hypothetical protein
locus_tag=Amuc_0394	0.641144	10.5773	0.0444128	protein=hypothetical protein
locus_tag=Amuc_1032	0.639314	8.59684	0.0351598	protein=Beta-N-acetylhexosaminidase
locus_tag=Amuc_2036	-0.638171	5.3476	0.0458947	protein=MATE efflux family protein
locus_tag=Amuc_1376	0.638143	1.68263	0.236308	protein=hypothetical protein
locus_tag=Amuc_0109	0.637965	2.73883	0.189299	protein=transcriptional regulator, MarR family
locus_tag=Amuc_0059	0.637097	12.9586	0.0397144	protein=ATPase AAA-2 domain protein
locus_tag=Amuc_0696	-0.635916	5.63071	0.0145512	protein=conserved hypothetical protein-signal peptide and transmembrane prediction
locus_tag=Amuc_0447	0.634705	8.86496	0.0314138	protein=glycine cleavage system H protein
locus_tag=Amuc_0241	-0.633911	8.8138	0.0593199	protein=Sel1 domain protein repeat-containing protein
locus_tag=Amuc_0213	-0.633635	8.29422	0.00480229	protein=glutamyl-tRNA(Gln) amidotransferase, B subunit
locus_tag=Amuc_0036	0.631097	10.5551	0.0893364	protein=YD repeat protein
locus_tag=Amuc_0269	0.629937	6.57197	0.00899163	protein=Sua5/YciO/YrdC/YwlC family protein
locus_tag=Amuc_1922	0.629083	8.85783	0.0185449	protein=putative ferredoxin
locus_tag=Amuc_1581	-0.628828	6.50591	0.00852615	protein=glycosyl transferase family 2
locus_tag=Amuc_1893	-0.626401	5.88454	0.0646979	protein=protein of unknown function UPF0153
locus_tag=Amuc_1454	0.626047	10.224	0.0175105	protein=protein of unknown function DUF583
locus_tag=Amuc_0155	0.625203	10.7256	0.013749	protein=phosphoglucomutase/phosphomannomutase alpha/beta/alpha domain I
locus_tag=Amuc_0962	0.623813	9.08178	0.00842337	protein=4Fe-4S ferredoxin iron-sulfur binding domain protein
locus_tag=Amuc_0382	-0.623453	11.927	0.0212297	protein=Polyribonucleotide nucleotidyltransferase
locus_tag=Amuc_2126	0.623081	7.21639	0.0245358	protein=hypothetical protein
locus_tag=Amuc_0147	0.618775	12.3164	0.0147704	protein=Thioredoxin domain
locus_tag=Amuc_0562	-0.618609	9.82912	0.0128098	protein=Triose-phosphate isomerase
locus_tag=Amuc_1001	0.618391	3.72886	0.0853446	protein=short-chain dehydrogenase/reductase SDR
locus_tag=Amuc_2138	0.617482	8.29142	0.0123237	protein=histidinol-phosphate aminotransferase
locus_tag=Amuc_1684	0.616709	11.7926	0.0273307	protein=TonB-dependent receptor
locus_tag=Amuc_1966	-0.616306	1.96696	0.277268	protein=hypothetical protein
locus_tag=Amuc_0217	0.616197	4.18642	0.137126	protein=hypothetical protein
locus_tag=Amuc_0611	-0.615702	7.46007	0.029044	protein=Phosphoribosyl-AMP cyclohydrolase
locus_tag=Amuc_0246	0.615617	7.63251	0.0169764	protein=transcriptional regulator, MarR family
locus_tag=Amuc_0261	0.614977	1.51272	0.349908	protein=hypothetical protein
locus_tag=Amuc_2164	-0.614921	9.04998	0.0133038	protein=glycoside hydrolase family 18
locus_tag=Amuc_1781	0.613955	11.6381	0.0191849	protein=ATPase associated with various cellular activities AAA_3
locus_tag=Amuc_1511	0.613444	5.22505	0.0555276	protein=hypothetical protein
locus_tag=Amuc_1571	0.613092	5.84321	0.0247768	protein=peptidase M22 glycoprotease
locus_tag=Amuc_0068	0.612181	8.3847	0.00612091	protein=2-C-methyl-D-erythritol 4-phosphate cytidylyltransferase
locus_tag=Amuc_1484	-0.611971	8.33182	0.0291772	protein=hypothetical protein
locus_tag=Amuc_1772	-0.611669	4.80316	0.0381138	protein=Abortive infection protein
locus_tag=Amuc_1222	0.611623	6.25869	0.0171078	protein=oligopeptide transporter, OPT superfamily
locus_tag=Amuc_1676	-0.610539	3.84336	0.168634	protein=Eco57I restriction endonuclease
locus_tag=Amuc_0075	0.60944	7.94715	0.00692863	protein=PfkB domain protein
locus_tag=Amuc_0880	0.608109	5.60837	0.0951691	protein=protein of unknown function DUF419
locus_tag=Amuc_0601	0.60748	0.765892	0.286388	protein=hypothetical protein
locus_tag=Amuc_0588	-0.606336	3.10166	0.173653	protein=hypothetical protein
locus_tag=Amuc_1913	-0.606236	7.54423	0.0111722	protein=type I site-specific deoxyribonuclease, HsdR family
locus_tag=Amuc_0435	0.606089	12.1971	0.0468579	protein=hypothetical protein
locus_tag=Amuc_1643	-0.605783	5.62826	0.0283961	protein=diacylglycerol kinase catalytic region
locus_tag=Amuc_1235	-0.605092	9.40527	0.00859369	protein=ribosomal protein S9
locus_tag=Amuc_0367	0.604974	8.80464	0.034934	protein=Chloride channel core
locus_tag=Amuc_0717	0.602547	9.73822	0.0397144	protein=amino acid permease-associated region
locus_tag=Amuc_1007	0.601712	6.0264	0.0268817	protein=transcriptional regulator, AraC family
locus_tag=Amuc_0892	0.60111	2.44056	0.213265	protein=outer membrane autotransporter barrel domain protein
locus_tag=Amuc_0421	-0.601097	9.99471	0.0230684	protein=glutaminyl-tRNA synthetase
locus_tag=Amuc_0759	-0.600998	5.36521	0.0431596	protein=glycosyl transferase group 1
locus_tag=Amuc_1625	0.59913	6.79709	0.0551247	protein=DNA primase
locus_tag=Amuc_0678	-0.598112	7.81264	0.0137431	protein=hypothetical protein
locus_tag=Amuc_0356	0.596358	9.76849	0.0853446	protein=hypothetical protein
locus_tag=Amuc_1436	0.59607	10.748	0.0124283	protein=malate dehydrogenase
locus_tag=Amuc_0848	-0.595918	5.00012	0.0406686	protein=ComEC/Rec2-related protein
locus_tag=Amuc_1701	0.595908	6.86316	0.02221	protein=transcriptional regulator, MarR family
locus_tag=Amuc_1193	-0.595469	8.09095	0.00571074	protein=undecaprenyl diphosphate synthase
locus_tag=Amuc_0557	-0.592554	8.43545	0.0628479	protein=ribosomal protein S14
locus_tag=Amuc_0591	-0.591923	6.44858	0.0240355	protein=Abortive infection protein
locus_tag=Amuc_0698	0.589954	6.96429	0.0130384	protein=beta-glucanase precursor
locus_tag=Amuc_1308	0.588819	8.52828	0.0881584	protein=phosphate uptake regulator, PhoU
locus_tag=Amuc_0534	-0.586319	10.4289	0.0134284	protein=phosphoribosylformylglycinamidine synthase II
locus_tag=Amuc_1974	-0.585697	11.6044	0.0553905	protein=pyruvate, phosphate dikinase
locus_tag=Amuc_0815	0.585362	6.66782	0.0162767	protein=hypothetical protein
locus_tag=Amuc_0602	-0.583782	1.56677	0.305743	protein=hypothetical protein
locus_tag=Amuc_1196	0.583311	4.44036	0.0914316	protein=hypothetical protein
locus_tag=Amuc_1764	0.5828	7.9189	0.0194924	protein=protein of unknown function DUF179
locus_tag=Amuc_1813	0.582097	6.35616	0.0209916	protein=MATE efflux family protein
locus_tag=Amuc_0976	-0.582001	6.0862	0.0277472	protein=hypothetical protein
locus_tag=Amuc_0958	0.58152	6.03833	0.0432387	protein=exodeoxyribonuclease III Xth
locus_tag=Amuc_2049	0.581001	8.09917	0.0175105	protein=Chloride channel core
locus_tag=Amuc_2007	0.580923	4.64301	0.210622	protein=hypothetical protein
locus_tag=Amuc_1704	0.578611	10.4236	0.0174391	protein=hypothetical protein
locus_tag=Amuc_0888	-0.578223	7.20752	0.0176731	protein=transcriptional regulator, MerR family
locus_tag=Amuc_0270	0.578219	5.85522	0.0306474	protein=Shikimate kinase
locus_tag=Amuc_1740	-0.57704	6.92175	0.0254086	protein=hypothetical protein
locus_tag=Amuc_1399	0.576385	10.0031	0.0825723	protein=(NiFe) hydrogenase maturation protein HypF
locus_tag=Amuc_1189	0.575791	9.28617	0.0129276	protein=ribosomal protein L28
locus_tag=Amuc_1935	0.57567	4.92291	0.067904	protein=GCN5-related N-acetyltransferase
locus_tag=Amuc_0922	-0.575317	5.93234	0.135995	protein=metallophosphoesterase
locus_tag=Amuc_1096	-0.575242	9.33239	0.0103527	protein=transcription termination factor Rho
locus_tag=Amuc_0114	0.573892	8.28731	0.00830017	protein=1-(5-phosphoribosyl)-5-amino-4-imidazole-carboxylate (AIR) carboxylase
locus_tag=Amuc_1601	0.57338	6.45702	0.0250825	protein=hypothetical protein
locus_tag=Amuc_1491	0.573366	5.68656	0.0415337	protein=glutamyl-tRNA synthetase class Ic
locus_tag=Amuc_2102	0.573256	9.02469	0.0175105	protein=aminotransferase class I and II
locus_tag=Amuc_0179	-0.57214	6.43321	0.0609315	protein=HAD-superfamily hydrolase, subfamily IA, variant 3
locus_tag=Amuc_0709	-0.571292	9.67989	0.0106174	protein=protein of unknown function DUF28
locus_tag=Amuc_1122	0.571177	8.19437	0.0153267	protein=Sulfate transporter/antisigma-factor antagonist STAS
locus_tag=Amuc_1745	-0.570974	2.16046	0.280737	protein=hypothetical protein
locus_tag=Amuc_0754	-0.569782	6.33692	0.0582382	protein=glycosyl transferase family 2
locus_tag=Amuc_0977	-0.568919	5.87384	0.0345135	protein=hypothetical protein
locus_tag=Amuc_1252	0.567863	7.47156	0.011549	protein=glutamine synthetase catalytic region
locus_tag=Amuc_1889	-0.56546	6.82579	0.0327047	protein=Sec-independent protein translocase, TatC subunit
locus_tag=Amuc_2110	0.565191	6.46691	0.0338072	protein=orotate phosphoribosyltransferase
locus_tag=Amuc_0532	-0.565168	9.12929	0.0360012	protein=phosphoribosylaminoimidazole-succinocarboxamide synthase
locus_tag=Amuc_0721	-0.565098	10.3904	0.0380733	protein=fructose-bisphosphate aldolase, class II
locus_tag=Amuc_0689	0.5647	8.37124	0.0134962	protein=asparaginyl-tRNA synthetase
locus_tag=Amuc_0672	0.563867	5.60229	0.110549	protein=ABC transporter related
locus_tag=Amuc_1452	-0.563795	9.07179	0.0174798	protein=excinuclease ABC, A subunit
locus_tag=Amuc_2076	-0.563559	8.33123	0.0194987	protein=cell divisionFtsK/SpoIIIE
locus_tag=Amuc_0044	-0.561109	7.05859	0.0438264	protein=Diaminopimelate epimerase
locus_tag=Amuc_0187	0.56034	6.17903	0.0245758	protein=peptidase M28
locus_tag=Amuc_0694	0.559801	7.89011	0.0179942	protein=hypothetical protein
locus_tag=Amuc_1199	-0.55979	6.58335	0.04504	protein=cobalt ABC transporter, inner membrane subunit CbiQ
locus_tag=Amuc_1833	0.557797	8.19067	0.167989	protein=L-fucose transporter
locus_tag=Amuc_0220	0.555707	10.9751	0.0303985	protein=transporter, hydrophobe/amphiphile efflux-1 (HAE1) family
locus_tag=Amuc_1940	0.554728	9.32777	0.0301022	protein=hypothetical protein
locus_tag=Amuc_1123	0.553704	9.74659	0.0629232	protein=hypothetical protein
locus_tag=Amuc_0079	0.552052	8.1394	0.0219799	protein=Cobyrinic acid ac-diamide synthase
locus_tag=Amuc_1737	0.551902	7.68951	0.0191024	protein=1-deoxy-D-xylulose 5-phosphate reductoisomerase
locus_tag=Amuc_1051	0.551902	9.45323	0.0581415	protein=Endopeptidase Clp
locus_tag=Amuc_1281	-0.55128	6.43701	0.0389556	protein=phosphoribosylglycinamide formyltransferase
locus_tag=Amuc_1229	0.550561	9.85824	0.0610885	protein=hypothetical protein
locus_tag=Amuc_0528	0.550479	7.17489	0.0726192	protein=gamma-glutamyl phosphate reductase
locus_tag=Amuc_1311	0.55028	12.7497	0.199023	protein=hypothetical protein
locus_tag=Amuc_0598	-0.550142	7.44443	0.091021	protein=Ribonuclease III
locus_tag=Amuc_0579	0.549332	4.00892	0.0831635	protein=Entericidin EcnAB
locus_tag=Amuc_1569	0.54894	11.3918	0.0266677	protein=hypothetical protein
locus_tag=Amuc_1351	-0.548764	2.36194	0.325073	protein=hypothetical protein
locus_tag=Amuc_1766	0.548559	10.1955	0.0298612	protein=glycosyl transferase family 2
locus_tag=Amuc_1238	0.54825	7.40666	0.0250329	protein=MotA/TolQ/ExbB proton channel
locus_tag=Amuc_0772	-0.547085	10.9075	0.06252	protein=phosphoglycerate mutase 1 family
locus_tag=Amuc_1194	-0.545475	9.21514	0.0133879	protein=DNA topoisomerase type IIA subunit B region 2 domain protein
locus_tag=Amuc_1638	0.543242	10.3638	0.0838641	protein=type II and III secretion system protein
locus_tag=Amuc_1465	-0.542072	8.7197	0.0293958	protein=signal peptidase I
locus_tag=Amuc_0340	-0.541201	6.37954	0.0163348	protein=CMP/dCMP deaminase zinc-binding
locus_tag=Amuc_0484	-0.54058	7.86193	0.0145587	protein=ribosomal protein L21
locus_tag=Amuc_1378	0.539755	5.69	0.0436954	protein=integrase family protein
locus_tag=Amuc_1046	-0.539444	9.97009	0.0735256	protein=NusG antitermination factor
locus_tag=Amuc_0441	0.538527	7.23623	0.0539045	protein=conserved hypothetical protein
locus_tag=Amuc_0842	-0.538291	5.07054	0.128409	protein=zinc finger SWIM domain protein
locus_tag=Amuc_2120	0.538139	7.8505	0.0196601	protein=conserved hypothetical protein
locus_tag=Amuc_0041	-0.537161	8.63399	0.0174391	protein=peptide chain release factor 1
locus_tag=Amuc_0466	-0.537137	8.99001	0.0121147	protein=TPR repeat-containing protein
locus_tag=Amuc_2037	-0.536626	8.19215	0.0650234	protein=Cobyrinic acid ac-diamide synthase
locus_tag=Amuc_1444	-0.536018	4.19503	0.0893364	protein=conserved hypothetical protein
locus_tag=Amuc_1107	-0.535789	8.56245	0.0234279	protein=ATP phosphoribosyltransferase
locus_tag=Amuc_1380	-0.535437	6.65271	0.0771802	protein=ABC-2 type transporter
locus_tag=Amuc_1333	0.535162	7.39846	0.0163192	protein=hypothetical protein
locus_tag=Amuc_2029	-0.534345	7.20721	0.0555276	protein=efflux transporter, RND family, MFP subunit
locus_tag=Amuc_1725	0.534331	7.06384	0.0651897	protein=acyl-ACP thioesterase
locus_tag=Amuc_1832	0.534224	10.7897	0.0811066	protein=L-fucose isomerase
locus_tag=Amuc_0456	0.533873	8.78107	0.0261673	protein=DoxX family protein
locus_tag=Amuc_0923	0.533322	5.61117	0.149116	protein=rare lipoprotein A
locus_tag=Amuc_0237	-0.533307	6.8915	0.154056	protein=arsenate reductase and related
locus_tag=Amuc_1446	-0.532604	4.14182	0.133713	protein=polar amino acid ABC transporter, inner membrane subunit
locus_tag=Amuc_1431	-0.532414	6.91423	0.0483974	protein=hypothetical protein
locus_tag=Amuc_2003	0.532286	6.49657	0.165149	protein=Ion transport 2 domain protein
locus_tag=Amuc_1582	-0.532064	6.82114	0.0533051	protein=glycosyl transferase family 2
locus_tag=Amuc_0806	-0.531914	6.43173	0.0187257	protein=H(+)-transporting two-sector ATPase
locus_tag=Amuc_0045	-0.53096	4.70295	0.0977838	protein=hypothetical protein
locus_tag=Amuc_1874	-0.530224	5.14109	0.143519	protein=cytochrome c class I
locus_tag=Amuc_1468	-0.529946	3.90526	0.17108	protein=hypothetical protein
locus_tag=Amuc_0476	0.529629	9.69139	0.0199223	protein=hypothetical protein
locus_tag=Amuc_1325	-0.528489	6.60825	0.019589	protein=recombination protein RecR
locus_tag=Amuc_1268	-0.528334	8.51324	0.0221077	protein=L-serine dehydratase 1
locus_tag=Amuc_0506	-0.527955	9.17206	0.0250391	protein=ATP synthase F1, beta subunit
locus_tag=Amuc_1469	-0.527933	5.41751	0.0907032	protein=hypothetical protein
locus_tag=Amuc_0403	0.526409	6.74545	0.0245991	protein=ABC transporter related
locus_tag=Amuc_1504	0.525462	8.13378	0.0609315	protein=conserved hypothetical protein
locus_tag=Amuc_0317	-0.52387	5.61499	0.0459468	protein=Recombination protein O RecO
locus_tag=Amuc_2010	-0.522987	7.77585	0.196333	protein=hypothetical protein
locus_tag=Amuc_1019	0.522246	6.01748	0.0810042	protein=hypothetical protein
locus_tag=Amuc_1228	-0.521714	9.36219	0.0240552	protein=DNA polymerase III, subunits gamma and tau
locus_tag=Amuc_2026	-0.521138	9.07619	0.0163248	protein=beta-lactamase domain protein
locus_tag=Amuc_0314	-0.520442	4.81262	0.153445	protein=Exonuclease VII small subunit
locus_tag=Amuc_1413	-0.520396	9.37773	0.0185449	protein=capsular exopolysaccharide family
locus_tag=Amuc_0252	-0.520183	6.42196	0.0498139	protein=hypothetical protein
locus_tag=Amuc_2016	-0.51982	8.07757	0.0244694	protein=Hydroxyethylthiazole kinase
locus_tag=Amuc_2112	0.519111	10.9639	0.0269796	protein=hypothetical protein
locus_tag=Amuc_1631	-0.518635	9.5673	0.0258858	protein=carboxyl-terminal protease
locus_tag=Amuc_0225	0.518132	6.37005	0.0299676	protein=Sel1 domain protein repeat-containing protein
locus_tag=Amuc_1873	0.517502	4.65955	0.0871014	protein=hypothetical protein
locus_tag=Amuc_1906	-0.516285	3.06884	0.245563	protein=integrase family protein
locus_tag=Amuc_1910	0.515568	7.20464	0.159922	protein=hypothetical protein
locus_tag=Amuc_0839	-0.514055	5.67904	0.0501716	protein=hypothetical protein
locus_tag=Amuc_1919	0.513328	5.90586	0.0346798	protein=Nucleotidyl transferase
locus_tag=Amuc_1519	-0.512811	8.11417	0.0158806	protein=helicase domain protein
locus_tag=Amuc_1417	-0.512329	12.7104	0.116422	protein=glyceraldehyde-3-phosphate dehydrogenase, type I
locus_tag=Amuc_0495	0.511283	7.67359	0.0353209	protein=hypothetical protein
locus_tag=Amuc_1916	-0.51128	3.02721	0.226759	protein=Camphor resistance CrcB protein
locus_tag=Amuc_1558	0.50902	7.86488	0.0179155	protein=peptidase M50
locus_tag=Amuc_0782	0.508778	2.76548	0.283577	protein=ParB domain protein nuclease
locus_tag=Amuc_0876	0.50808	8.17043	0.0841644	protein=heavy metal translocating P-type ATPase
locus_tag=Amuc_1296	0.508037	1.41813	0.4545	protein=ABC transporter related
locus_tag=Amuc_0388	0.507751	1.92066	0.439917	protein=hypothetical protein
locus_tag=Amuc_0511	-0.507329	8.47549	0.0154115	protein=H+transporting two-sector ATPase C subunit
locus_tag=Amuc_0032	0.507273	7.51761	0.050429	protein=hypothetical protein
locus_tag=Amuc_1630	-0.506382	10.0364	0.0334142	protein=sugar-phosphate isomerase, RpiB/LacA/LacB family
locus_tag=Amuc_0873	0.506129	6.75919	0.0322396	protein=amino acid-binding ACT
locus_tag=Amuc_1052	-0.506055	9.46753	0.0518392	protein=trigger factor
locus_tag=Amuc_1927	0.50605	2.42654	0.278154	protein=hypothetical protein
locus_tag=Amuc_1626	-0.505326	10.1547	0.0391597	protein=RNA polymerase, sigma 70 subunit, RpoD family
locus_tag=Amuc_0671	-0.504768	8.03676	0.0226575	protein=3-dehydroquinate synthase
locus_tag=Amuc_1090	0.502405	3.92399	0.659401	protein=FeoA family protein
locus_tag=Amuc_0376	-0.501579	5.47932	0.0545819	protein=thiamine-phosphate pyrophosphorylase
locus_tag=Amuc_1627	-0.500583	5.30405	0.139891	protein=peptidase M15D vanX D-ala-D-ala dipeptidase
locus_tag=Amuc_0393	-0.500029	2.70565	0.26662	protein=hypothetical protein
locus_tag=Amuc_0218	0.499032	8.97301	0.0204105	protein=calcium-translocating P-type ATPase, PMCA-type
locus_tag=Amuc_0985	-0.498988	11.2421	0.127433	protein=succinate dehydrogenase or fumarate reductase, flavoprotein subunit
locus_tag=Amuc_0051	0.497831	7.85015	0.0360413	protein=single-stranded-DNA-specific exonuclease RecJ
locus_tag=Amuc_1574	0.496952	4.99345	0.0905827	protein=tRNA/rRNA methyltransferase (SpoU)
locus_tag=Amuc_0799	-0.496514	12.4286	0.0773724	protein=pyruvate flavodoxin/ferredoxin oxidoreductase domain protein
locus_tag=Amuc_1337	0.495978	0.425346	0.622604	protein=hypothetical protein
locus_tag=Amuc_1449	0.494497	5.25615	0.110485	protein=hypothetical protein
locus_tag=Amuc_0795	-0.491797	7.84797	0.0223192	protein=Glycerol-3-phosphate dehydrogenase (NAD(P)(+))
locus_tag=Amuc_2144	0.491373	10.0683	0.0219524	protein=hydro-lyase, Fe-S type, tartrate/fumarate subfamily, beta subunit
locus_tag=Amuc_0418	0.491253	7.92569	0.0247693	protein=Ankyrin
locus_tag=Amuc_0843	0.491238	4.59032	0.141895	protein=hypothetical protein
locus_tag=Amuc_1584	0.491165	9.71124	0.147421	protein=type II secretion system protein
locus_tag=Amuc_0070	-0.490052	8.64752	0.0223918	protein=tryptophanyl-tRNA synthetase
locus_tag=Amuc_0675	0.489859	5.5674	0.11117	protein=hypothetical protein
locus_tag=Amuc_0053	0.489265	8.48709	0.0276944	protein=periplasmic solute binding protein
locus_tag=Amuc_0449	-0.489156	3.9932	0.202068	protein=hypothetical protein
locus_tag=Amuc_0972	-0.487814	7.46637	0.0198357	protein=methionyl-tRNA formyltransferase
locus_tag=Amuc_1173	0.487149	5.06558	0.120152	protein=conserved hypothetical protein
locus_tag=Amuc_1771	0.486634	8.6423	0.0299296	protein=aminotransferase class I and II
locus_tag=Amuc_2107	0.485849	9.92989	0.0977838	protein=hypothetical protein
locus_tag=Amuc_1943	-0.484608	9.96977	0.0222901	protein=Tetratricopeptide TPR_2 repeat protein
locus_tag=Amuc_1315	-0.483421	4.72106	0.21944	protein=Domain of unknown function DUF1848
locus_tag=Amuc_0921	0.482711	4.86975	0.12696	protein=Non-specific serine/threonine protein kinase
locus_tag=Amuc_1322	0.481642	5.69946	0.107388	protein=sodium:neurotransmitter symporter
locus_tag=Amuc_0973	0.480796	7.23703	0.0786533	protein=Monogalactosyldiacylglycerol synthase
locus_tag=Amuc_0346	0.480671	8.56563	0.0989482	protein=DNA mismatch repair protein MutS
locus_tag=Amuc_1954	0.47879	5.3084	0.0850972	protein=glutamine amidotransferase class-I
locus_tag=Amuc_0073	0.478776	6.05126	0.0646469	protein=UBA/THIF-type NAD/FAD binding protein
locus_tag=Amuc_0408	-0.478474	7.85244	0.0517957	protein=ABC transporter related
locus_tag=Amuc_1712	0.477542	9.82193	0.0283961	protein=succinyl-CoA synthetase, alpha subunit
locus_tag=Amuc_1658	-0.476798	7.52012	0.0365018	protein=arginine decarboxylase
locus_tag=Amuc_1098	0.476732	13.6179	0.240335	protein=type II and III secretion system protein
locus_tag=Amuc_0752	0.476651	6.05022	0.0380114	protein=metallophosphoesterase
locus_tag=Amuc_0850	-0.476223	7.02521	0.0248607	protein=RNA methyltransferase, TrmA family
locus_tag=Amuc_1082	0.476077	0.96488	0.481827	protein=iron dependent repressor
locus_tag=Amuc_1111	-0.474277	9.32334	0.03662	protein=dihydroxy-acid dehydratase
locus_tag=Amuc_2030	-0.473804	8.65553	0.0264167	protein=transporter, hydrophobe/amphiphile efflux-1 (HAE1) family
locus_tag=Amuc_2057	0.473029	9.08784	0.0623012	protein=hypothetical protein
locus_tag=Amuc_1515	0.472915	6.96022	0.0688079	protein=major facilitator superfamily MFS_1
locus_tag=Amuc_0009	-0.472755	7.65921	0.0595014	protein=chorismate mutase
locus_tag=Amuc_1508	-0.472331	1.79614	0.35093	protein=hypothetical protein
locus_tag=Amuc_0984	-0.472217	9.72034	0.0726187	protein=4Fe-4S ferredoxin iron-sulfur binding domain protein
locus_tag=Amuc_1078	-0.471896	7.23212	0.0362964	protein=hypothetical protein
locus_tag=Amuc_1200	0.470821	8.4856	0.0278396	protein=cobalamin (vitamin B12) biosynthesis CbiM protein
locus_tag=Amuc_1359	-0.470812	2.8154	0.356503	protein=hypothetical protein
locus_tag=Amuc_0673	-0.470738	10.1219	0.0705369	protein=translation elongation factor Ts
locus_tag=Amuc_0040	-0.470574	5.85817	0.0611906	protein=amino acid carrier protein
locus_tag=Amuc_1909	0.470291	1.89516	0.474476	protein=hypothetical protein
locus_tag=Amuc_0353	0.470243	6.35701	0.0782795	protein=hypothetical protein
locus_tag=Amuc_1062	0.469934	5.79874	0.0553905	protein=hypothetical protein
locus_tag=Amuc_0116	-0.469174	7.14492	0.0853446	protein=FAD dependent oxidoreductase
locus_tag=Amuc_0158	-0.468944	5.70428	0.0609315	protein=hypothetical protein
locus_tag=Amuc_0967	-0.466916	9.14208	0.0917729	protein=RNP-1 like RNA-binding protein
locus_tag=Amuc_1621	0.466561	8.11323	0.111769	protein=4-alpha-glucanotransferase
locus_tag=Amuc_1231	-0.466285	5.9246	0.0897228	protein=DNA repair protein RadC
locus_tag=Amuc_1663	0.464197	4.72899	0.185061	protein=hypothetical protein
locus_tag=Amuc_1295	0.46383	1.33544	0.481167	protein=binding-protein-dependent transport systems inner membrane component
locus_tag=Amuc_1036	-0.462145	9.31052	0.0415337	protein=GTP-binding protein LepA
locus_tag=Amuc_1792	-0.461872	4.16681	0.13477	protein=hypothetical protein
locus_tag=Amuc_0556	0.461691	6.61408	0.267535	protein=regulatory protein, FmdB family
locus_tag=Amuc_0975	-0.460622	9.24906	0.305875	protein=acyl carrier protein
locus_tag=Amuc_1524	0.459216	8.32623	0.0500646	protein=hypothetical protein
locus_tag=Amuc_0010	-0.458922	8.2076	0.0690749	protein=Alpha-L-fucosidase
locus_tag=Amuc_1405	-0.458313	2.35366	0.433826	protein=glycosyl transferase group 1
locus_tag=Amuc_1863	0.456778	9.40063	0.0526481	protein=single-strand binding protein
locus_tag=Amuc_0055	-0.456534	7.23831	0.0335115	protein=ABC transporter related
locus_tag=Amuc_1018	-0.456504	4.50733	0.181551	protein=multiple antibiotic resistance (MarC)-related protein
locus_tag=Amuc_1091	-0.456349	8.32682	0.0927199	protein=Cytochrome-c peroxidase
locus_tag=Amuc_1327	0.456135	10.9464	0.0337953	protein=3-oxoacyl-(acyl-carrier-protein) synthase 2
locus_tag=Amuc_1763	0.455704	8.24012	0.0532616	protein=alanine racemase domain protein
locus_tag=Amuc_1556	0.455608	10.2101	0.0321639	protein=ribosomal protein L35
locus_tag=Amuc_0183	0.45556	5.91598	0.0611586	protein=Beta-lactamase
locus_tag=Amuc_1105	0.455476	8.80944	0.0907032	protein=hypothetical protein
locus_tag=Amuc_1279	-0.454516	6.12282	0.0528122	protein=metallophosphoesterase
locus_tag=Amuc_0787	0.454232	8.89204	0.0853446	protein=Rhomboid family protein
locus_tag=Amuc_1382	0.453262	8.50018	0.0762133	protein=secretion protein HlyD family protein
locus_tag=Amuc_1476	-0.453227	9.68841	0.0702695	protein=ribosomal protein S6
locus_tag=Amuc_0377	0.452982	6.16381	0.174233	protein=transcriptional regulator, TetR family
locus_tag=Amuc_0236	-0.451744	7.33388	0.135995	protein=Ion transport 2 domain protein
locus_tag=Amuc_0869	-0.451687	4.98881	0.101156	protein=conserved hypothetical protein
locus_tag=Amuc_0885	0.449972	9.82071	0.038512	protein=catalytic domain of components of various dehydrogenase complexes
locus_tag=Amuc_0769	0.449384	6.53969	0.0875104	protein=hypothetical protein
locus_tag=Amuc_2167	0.447688	10.0706	0.050696	protein=Oligopeptidase A
locus_tag=Amuc_0707	0.447598	6.12185	0.100433	protein=Radical SAM domain protein
locus_tag=Amuc_0724	0.447323	8.06203	0.0707526	protein=Glucan endo-1,3-beta-D-glucosidase
locus_tag=Amuc_0063	0.446539	4.6426	0.139891	protein=Rhodanese domain protein
locus_tag=Amuc_1555	-0.446528	7.47871	0.0767893	protein=excinuclease ABC, B subunit
locus_tag=Amuc_0329	-0.445929	6.98435	0.166237	protein=putative transcriptional regulator
locus_tag=Amuc_1364	-0.445472	5.20628	0.281989	protein=hypothetical protein
locus_tag=Amuc_0587	-0.445036	7.52537	0.0582382	protein=GTP-binding proten HflX
locus_tag=Amuc_1334	-0.444149	0.964725	0.537944	protein=hypothetical protein
locus_tag=Amuc_0234	0.443315	4.38943	0.341775	protein=hypothetical protein
locus_tag=Amuc_1548	-0.443141	5.97245	0.130098	protein=Ankyrin
locus_tag=Amuc_0999	0.442596	10.8729	0.0805972	protein=sigma 54 modulation protein/ribosomal protein S30EA
locus_tag=Amuc_1272	0.44259	7.92455	0.04504	protein=hypothetical protein
locus_tag=Amuc_0416	0.442385	9.97094	0.0697197	protein=ribosomal protein S21
locus_tag=Amuc_1759	0.441683	8.77772	0.0425914	protein=peptidase M20
locus_tag=Amuc_1060	0.441679	6.43887	0.0655147	protein=Membrane-fusion protein-like protein
locus_tag=Amuc_0251	-0.439684	2.95842	0.26662	protein=hypothetical protein
locus_tag=Amuc_1825	-0.438367	5.61422	0.0800035	protein=hemolysin A
locus_tag=Amuc_0170	-0.437555	9.01102	0.0650125	protein=CTP synthase
locus_tag=Amuc_1332	-0.437325	-0.114747	0.694209	protein=hypothetical protein
locus_tag=Amuc_0299	-0.436992	10.095	0.0629232	protein=hypothetical protein
locus_tag=Amuc_1282	-0.436455	10.8518	0.0483657	protein=peptidylprolyl isomerase FKBP-type
locus_tag=Amuc_1662	-0.436167	1.01995	0.444696	protein=hypothetical protein
locus_tag=Amuc_0529	0.436133	6.31858	0.135995	protein=glutamate 5-kinase
locus_tag=Amuc_0003	0.435414	7.87288	0.0903654	protein=ABC transporter related
locus_tag=Amuc_0918	-0.434893	7.59493	0.0831635	protein=FolC bifunctional protein
locus_tag=Amuc_0304	-0.434782	10.0862	0.117118	protein=ribosomal protein L3
locus_tag=Amuc_1871	-0.43439	5.55038	0.072773	protein=Chorismate binding-like protein
locus_tag=Amuc_1461	0.434247	8.11107	0.137563	protein=protein of unknown function DUF558
locus_tag=Amuc_1269	0.432292	9.40771	0.0396058	protein=thioredoxin reductase
locus_tag=Amuc_2023	0.430745	6.09743	0.0686669	protein=hypothetical protein
locus_tag=Amuc_0240	-0.430585	7.09685	0.246525	protein=twin-arginine translocation protein, TatA/E family subunit
locus_tag=Amuc_1872	0.43047	6.16073	0.146718	protein=Polysulphide reductase NrfD
locus_tag=Amuc_0911	0.430172	6.94568	0.0800413	protein=major facilitator superfamily MFS_1
locus_tag=Amuc_1859	-0.429955	7.63139	0.0304585	protein=2-dehydropantoate 2-reductase
locus_tag=Amuc_0232	0.428499	8.87955	0.0706274	protein=peptide deformylase
locus_tag=Amuc_1738	-0.42736	6.88171	0.119581	protein=pantetheine-phosphate adenylyltransferase
locus_tag=Amuc_0383	-0.427057	10.8035	0.0953373	protein=ribosomal protein S15
locus_tag=Amuc_0974	0.426311	5.91311	0.0702422	protein=putative transcriptional acitvator, Baf family
locus_tag=Amuc_1730	-0.425485	8.16308	0.0282809	protein=Porphobilinogen synthase
locus_tag=Amuc_1620	0.425005	3.84946	0.286234	protein=outer membrane autotransporter barrel domain protein
locus_tag=Amuc_0684	0.424946	2.40323	0.391976	protein=transcriptional regulator, HxlR family
locus_tag=Amuc_1757	0.424018	8.05787	0.0917729	protein=Phosphotransferase system, phosphocarrier protein HPr
locus_tag=Amuc_2161	-0.422739	6.93999	0.0673652	protein=Acyl-CoA synthetase (AMP-forming)/AMP-acid ligase II-like protein
locus_tag=Amuc_0568	0.422576	5.8086	0.072682	protein=thioesterase superfamily protein
locus_tag=Amuc_0249	0.421571	5.33878	0.116881	protein=conserved hypothetical protein
locus_tag=Amuc_2130	0.420865	10.6333	0.0512569	protein=cytochrome B561
locus_tag=Amuc_2152	0.420678	10.5774	0.13014	protein=YD repeat protein
locus_tag=Amuc_0275	0.420309	6.40658	0.0664446	protein=preprotein translocase, YajC subunit
locus_tag=Amuc_1434	-0.420071	7.86662	0.0592232	protein=hypothetical protein
locus_tag=Amuc_0779	0.419986	3.37308	0.350302	protein=nuclease (SNase domain protein)
locus_tag=Amuc_1957	-0.419699	5.05306	0.139933	protein=membrane protein-like protein
locus_tag=Amuc_2053	0.418741	6.79425	0.0595959	protein=SNARE associated Golgi protein
locus_tag=Amuc_1773	-0.417783	4.44225	0.219232	protein=protein of unknown function DUF218
locus_tag=Amuc_1678	-0.417415	4.10096	0.340409	protein=cobalbumin biosynthesis protein
locus_tag=Amuc_0459	0.41709	8.67483	0.159511	protein=RNA polymerase, sigma-24 subunit, ECF subfamily
locus_tag=Amuc_1861	-0.416586	5.63879	0.134009	protein=protein of unknown function DUF1287
locus_tag=Amuc_1368	-0.415564	5.11057	0.159601	protein=hypothetical protein
locus_tag=Amuc_0308	-0.415221	9.38437	0.119017	protein=ribosomal protein S12
locus_tag=Amuc_1780	0.41491	10.2698	0.0971677	protein=protein of unknown function DUF58
locus_tag=Amuc_0137	0.414312	6.32605	0.149672	protein=hypothetical protein
locus_tag=Amuc_0153	0.413551	9.25166	0.0561379	protein=cell division protein FtsA
locus_tag=Amuc_1664	-0.412691	2.84776	0.372587	protein=hypothetical protein
locus_tag=Amuc_1817	0.412578	4.67579	0.153328	protein=dTDP-4-dehydrorhamnose reductase
locus_tag=Amuc_1557	-0.411739	10.1553	0.0447937	protein=ribosomal protein L20
locus_tag=Amuc_1094	0.409416	6.58548	0.0752753	protein=ROK family protein
locus_tag=Amuc_0663	-0.407369	9.64918	0.0499203	protein=recA protein
locus_tag=Amuc_1897	0.406533	8.54523	0.0766859	protein=Chorismate synthase
locus_tag=Amuc_0106	-0.406423	7.97197	0.147879	protein=beta-lactamase
locus_tag=Amuc_1304	-0.406311	2.80764	0.419128	protein=phosphate ABC transporter, inner membrane subunit PstA
locus_tag=Amuc_0648	0.406077	7.42178	0.0539902	protein=beta-lactamase domain protein
locus_tag=Amuc_1990	-0.405783	7.18229	0.120849	protein=pyrroline-5-carboxylate reductase
locus_tag=Amuc_0190	-0.405505	7.20879	0.0630555	protein=peptidase A8 signal peptidase II
locus_tag=Amuc_2168	0.403836	7.82875	0.195508	protein=Tetratricopeptide TPR_2 repeat protein
locus_tag=Amuc_0904	-0.403766	9.03372	0.0582382	protein=aconitate hydratase 1
locus_tag=Amuc_1154	0.402465	3.775	0.213574	protein=Osmosensitive K channel His kinase sensor
locus_tag=Amuc_2015	-0.402461	7.73816	0.0969343	protein=thiamine-phosphate pyrophosphorylase
locus_tag=Amuc_2075	-0.401815	5.45599	0.153866	protein=hypothetical protein
locus_tag=Amuc_0948	0.401805	10.9523	0.116898	protein=N-acetylglucosamine-6-phosphate deacetylase
locus_tag=Amuc_1761	-0.401579	4.92529	0.289352	protein=5-formyltetrahydrofolate cyclo-ligase
locus_tag=Amuc_1057	-0.400959	8.92395	0.427052	protein=hypothetical protein
locus_tag=Amuc_0547	0.400602	9.30863	0.138256	protein=hypothetical protein
locus_tag=Amuc_0814	0.399742	4.52306	0.13891	protein=transferase hexapeptide repeat containing protein
locus_tag=Amuc_1427	-0.399361	8.84219	0.300645	protein=histidinol phosphate phosphatase HisJ family
locus_tag=Amuc_0159	-0.39921	8.04304	0.0966041	protein=protein of unknown function DUF140
locus_tag=Amuc_2011	0.399051	8.89114	0.0723137	protein=alanine racemase
locus_tag=Amuc_1657	0.398396	7.34939	0.162331	protein=carboxynorspermidine decarboxylase
locus_tag=Amuc_0609	-0.397959	7.10066	0.0706274	protein=hypothetical protein
locus_tag=Amuc_0470	0.397393	6.39895	0.10861	protein=aminotransferase class V
locus_tag=Amuc_0396	0.397163	7.71048	0.0750549	protein=type I phosphodiesterase/nucleotide pyrophosphatase
locus_tag=Amuc_1729	-0.394729	7.91731	0.101874	protein=hypothetical protein
locus_tag=Amuc_1754	-0.39448	8.94889	0.0418719	protein=ornithine carbamoyltransferase
locus_tag=Amuc_1059	0.39398	7.85851	0.0748138	protein=acriflavin resistance protein
locus_tag=Amuc_1646	0.390861	7.49553	0.0605564	protein=hydroxymethylbutenyl pyrophosphate reductase
locus_tag=Amuc_2124	-0.390251	8.15259	0.0498139	protein=conserved hypothetical protein
locus_tag=Amuc_1116	0.390203	7.24124	0.121094	protein=phage SPO1 DNA polymerase-related protein
locus_tag=Amuc_0436	-0.38974	5.78261	0.110485	protein=HAD-superfamily subfamily IB hydrolase, TIGR01490
locus_tag=Amuc_0561	0.388612	7.74904	0.0726192	protein=sun protein
locus_tag=Amuc_0104	-0.388439	6.42251	0.0843202	protein=protein of unknown function DUF214
locus_tag=Amuc_0589	-0.387331	7.74917	0.120324	protein=serine/threonine protein kinase
locus_tag=Amuc_0291	-0.38681	9.89356	0.102652	protein=valyl-tRNA synthetase
locus_tag=Amuc_0690	0.386198	8.56503	0.109641	protein=hypothetical protein
locus_tag=Amuc_1562	-0.385357	8.82489	0.151733	protein=ATP-dependent nuclease subunit B-like protein
locus_tag=Amuc_1350	-0.38325	1.80511	0.48625	protein=hypothetical protein
locus_tag=Amuc_0318	-0.381678	7.46689	0.102126	protein=permease YjgP/YjgQ family protein
locus_tag=Amuc_0870	0.380908	7.68135	0.0950328	protein=Alkaline phosphatase
locus_tag=Amuc_0896	0.380336	8.50335	0.173209	protein=uroporphyrin-III C-methyltransferase
locus_tag=Amuc_0472	-0.380113	7.93794	0.0801997	protein=GTPase EngC
locus_tag=Amuc_1599	-0.379244	9.487	0.071604	protein=hypothetical protein
locus_tag=Amuc_0453	0.379236	6.30672	0.0881939	protein=conserved hypothetical protein
locus_tag=Amuc_1522	-0.378762	8.83124	0.0617453	protein=type III restriction protein res subunit
locus_tag=Amuc_0027	0.378108	7.83896	0.107583	protein=AAA ATPase central domain protein
locus_tag=Amuc_1733	-0.377991	9.45006	0.0981638	protein=translation initiation factor IF-3
locus_tag=Amuc_0841	-0.377486	9.30047	0.0941292	protein=argininosuccinate lyase
locus_tag=Amuc_0612	0.377414	7.46934	0.177648	protein=DNA polymerase III delta' subunit
locus_tag=Amuc_0860	0.376486	10.7111	0.491799	protein=anaerobic ribonucleoside-triphosphate reductase activating protein
locus_tag=Amuc_1474	0.376264	7.41092	0.099928	protein=Imidazoleglycerol-phosphate dehydratase
locus_tag=Amuc_0433	-0.375775	5.55282	0.10121	protein=hypothetical protein
locus_tag=Amuc_1993	-0.375627	6.72459	0.283896	protein=hypothetical protein
locus_tag=Amuc_1395	-0.372405	2.61609	0.457728	protein=hypothetical protein
locus_tag=Amuc_0121	0.370703	8.96312	0.174891	protein=sulfatase
locus_tag=Amuc_0253	0.369175	6.04459	0.115507	protein=Peptidase M23
locus_tag=Amuc_1221	-0.369144	3.89555	0.300494	protein=hypothetical protein
locus_tag=Amuc_1381	0.368542	8.32736	0.15688	protein=ABC transporter related
locus_tag=Amuc_0613	0.368154	5.55311	0.172663	protein=Uracil-DNA glycosylase superfamily
locus_tag=Amuc_1326	-0.367779	5.63356	0.145693	protein=hypothetical protein
locus_tag=Amuc_1066	0.367166	4.94754	0.140833	protein=hypothetical protein
locus_tag=Amuc_0517	0.366626	5.65837	0.213574	protein=raffinose synthase
locus_tag=Amuc_1622	0.366466	8.01501	0.118042	protein=hypothetical protein
locus_tag=Amuc_0286	-0.366108	5.41005	0.251107	protein=hypothetical protein
locus_tag=Amuc_0465	-0.364789	7.72859	0.0767893	protein=Peptidase M23
locus_tag=Amuc_1008	-0.364109	10.0533	0.0748138	protein=glycoside hydrolase family 31
locus_tag=Amuc_0757	-0.364026	8.72543	0.1726	protein=glycosyl transferase family 2
locus_tag=Amuc_1692	0.36363	9.06732	0.134223	protein=2-oxoglutarate dehydrogenase, E2 subunit, dihydrolipoamide succinyltransferase
locus_tag=Amuc_1264	-0.363599	9.31809	0.113687	protein=Polyprenyl synthetase
locus_tag=Amuc_1670	0.363405	5.75928	0.363649	protein=hypothetical protein
locus_tag=Amuc_0354	-0.363238	5.869	0.118832	protein=hypothetical protein
locus_tag=Amuc_1499	0.362874	7.34083	0.106179	protein=putative sigma E regulatory protein, MucB/RseB
locus_tag=Amuc_1125	0.362492	9.9385	0.140604	protein=UDP-glucose 4-epimerase
locus_tag=Amuc_0180	-0.362259	7.51781	0.128409	protein=acyl-(acyl-carrier-protein)--UDP-N-acetylglucosamine O-acyltransferase
locus_tag=Amuc_1112	-0.36117	-0.223524	0.679788	protein=hypothetical protein
locus_tag=Amuc_0750	-0.360764	7.77073	0.20388	protein=phosphoesterase RecJ domain protein
locus_tag=Amuc_0898	0.36017	9.57752	0.0823961	protein=DNA topoisomerase III
locus_tag=Amuc_0390	-0.357624	4.56405	0.199023	protein=nicotinate (nicotinamide) nucleotide adenylyltransferase
locus_tag=Amuc_1559	-0.357606	5.17149	0.262986	protein=hypothetical protein
locus_tag=Amuc_1994	-0.356825	7.2305	0.1092	protein=serine/threonine protein kinase
locus_tag=Amuc_0428	-0.356682	9.82369	0.12046	protein=hypothetical protein
locus_tag=Amuc_0790	0.356453	7.80292	0.0767893	protein=O-acetylhomoserine/O-acetylserine sulfhydrylase
locus_tag=Amuc_1482	-0.354996	8.08547	0.16439	protein=protein of unknown function DUF805
locus_tag=Amuc_0434	-0.354621	5.6398	0.195371	protein=hypothetical protein
locus_tag=Amuc_0585	-0.354566	9.26387	0.128409	protein=Pyridoxal-5'-phosphate-dependent protein beta subunit
locus_tag=Amuc_0319	-0.352968	8.36379	0.135087	protein=small GTP-binding protein
locus_tag=Amuc_0047	0.35283	6.53505	0.160307	protein=ubiquinone/menaquinone biosynthesis methyltransferase
locus_tag=Amuc_0245	-0.352738	8.70461	0.118832	protein=peptide chain release factor 2
locus_tag=Amuc_0235	-0.35259	11.2247	0.149672	protein=alpha-glucan phosphorylase
locus_tag=Amuc_2028	-0.351737	5.31478	0.191739	protein=transcriptional regulator, MarR family
locus_tag=Amuc_1881	-0.351601	6.76804	0.142911	protein=hypothetical protein
locus_tag=Amuc_1632	0.350723	6.66845	0.149672	protein=phosphatidate cytidylyltransferase
locus_tag=Amuc_0594	0.350406	7.90285	0.100479	protein=cytidylate kinase
locus_tag=Amuc_1849	-0.350136	2.48164	0.43173	protein=protein of unknown function DUF6 transmembrane
locus_tag=Amuc_0339	-0.349505	8.7257	0.0773724	protein=phospholipid/glycerol acyltransferase
locus_tag=Amuc_1070	-0.349494	2.50183	0.48493	protein=glycosyl transferase family 2
locus_tag=Amuc_0737	0.349018	9.7349	0.120203	protein=inosine-5'-monophosphate dehydrogenase
locus_tag=Amuc_0500	-0.348881	4.70603	0.220303	protein=GCN5-related N-acetyltransferase
locus_tag=Amuc_2006	-0.348881	3.862	0.336261	protein=integrase family protein
locus_tag=Amuc_2039	-0.346895	8.2646	0.138709	protein=2-isopropylmalate synthase/homocitrate synthase family protein
locus_tag=Amuc_0833	0.346058	8.7105	0.267202	protein=Cupin 2 conserved barrel domain protein
locus_tag=Amuc_0910	-0.34605	4.05269	0.256939	protein=transcriptional regulator, LysR family
locus_tag=Amuc_0292	-0.345089	7.69066	0.104211	protein=hypothetical protein
locus_tag=Amuc_0637	-0.345041	6.18907	0.172102	protein=glycosyl transferase group 1
locus_tag=Amuc_1618	-0.344634	7.25829	0.222276	protein=riboflavin synthase, alpha subunit
locus_tag=Amuc_1711	-0.344623	0.580919	0.733273	protein=conserved hypothetical phage related protein
locus_tag=Amuc_0384	0.34457	8.04966	0.112036	protein=Maltose O-acetyltransferase
locus_tag=Amuc_0804	-0.344505	7.22415	0.132221	protein=imidazoleglycerol phosphate synthase, cyclase subunit
locus_tag=Amuc_1237	0.343637	7.09417	0.120152	protein=excinuclease ABC C subunit domain protein
locus_tag=Amuc_1385	0.34337	6.3119	0.3276	protein=hypothetical protein
locus_tag=Amuc_0581	-0.342499	8.64477	0.124201	protein=diaminopimelate dehydrogenase
locus_tag=Amuc_1744	0.341833	6.11927	0.11117	protein=hypothetical protein
locus_tag=Amuc_2125	-0.341294	8.79726	0.0715297	protein=Adenylosuccinate synthase
locus_tag=Amuc_0871	0.341227	8.73604	0.199501	protein=large conductance mechanosensitive channel protein
locus_tag=Amuc_0667	0.338174	8.57812	0.126143	protein=3-isopropylmalate dehydratase, small subunit
locus_tag=Amuc_1697	-0.33816	6.79765	0.151733	protein=protein tyrosine phosphatase
locus_tag=Amuc_1210	0.337689	13.3988	0.31418	protein=Phosphoenolpyruvate carboxykinase (GTP)
locus_tag=Amuc_0853	-0.337329	6.39888	0.104975	protein=hypothetical protein
locus_tag=Amuc_0395	0.335329	6.33922	0.110485	protein=ribonuclease PH
locus_tag=Amuc_1755	0.335127	8.56462	0.130081	protein=sulfatase
locus_tag=Amuc_0756	0.332382	8.19524	0.0917259	protein=ADP-L-glycero-D-manno-heptose-6-epimerase
locus_tag=Amuc_0082	0.331261	5.22653	0.202826	protein=hypothetical protein
locus_tag=Amuc_1047	-0.329491	9.02526	0.354066	protein=preprotein translocase, SecE subunit
locus_tag=Amuc_1002	0.329367	2.06766	0.503346	protein=Carboxymuconolactone decarboxylase
locus_tag=Amuc_0049	0.32879	4.5311	0.400475	protein=hypothetical protein
locus_tag=Amuc_0323	0.328118	1.99557	0.516083	protein=phage transcriptional regulator, AlpA
locus_tag=Amuc_1741	0.328046	9.51691	0.112232	protein=UTP--glucose-1-phosphate uridylyltransferase
locus_tag=Amuc_0878	0.327892	5.95894	0.215342	protein=beta-lactamase domain protein
locus_tag=Amuc_0148	0.32766	9.3819	0.159422	protein=Saccharopine dehydrogenase
locus_tag=Amuc_1201	-0.326964	1.81166	0.513572	protein=hypothetical protein
locus_tag=Amuc_1920	0.325535	5.54194	0.32569	protein=hypothetical protein
locus_tag=Amuc_0169	-0.324843	7.7875	0.13477	protein=3-deoxy-D-manno-octulosonate cytidylyltransferase
locus_tag=Amuc_0430	-0.323897	6.34071	0.269004	protein=competence/damage-inducible protein CinA
locus_tag=Amuc_0486	-0.323715	7.55072	0.129785	protein=ferric uptake regulator, Fur family
locus_tag=Amuc_1516	0.323358	7.70569	0.236532	protein=putative PAS/PAC sensor protein
locus_tag=Amuc_0474	-0.322081	7.04365	0.12841	protein=Three-deoxy-D-manno-octulosonic-acid transferase domain protein
locus_tag=Amuc_0200	0.321973	9.29358	0.383333	protein=methylmalonyl-CoA epimerase
locus_tag=Amuc_0033	-0.321238	6.35751	0.168188	protein=peptidase M50
locus_tag=Amuc_1442	0.32085	6.90661	0.112767	protein=pseudouridine synthase
locus_tag=Amuc_0122	0.320095	6.49864	0.289224	protein=hypothetical protein
locus_tag=Amuc_0029	-0.319967	10.0204	0.12949	protein=NAD-dependent epimerase/dehydratase
locus_tag=Amuc_0361	-0.318896	8.23867	0.218476	protein=ABC transporter related
locus_tag=Amuc_0088	-0.318693	5.54822	0.180346	protein=hypothetical protein
locus_tag=Amuc_0546	-0.318447	9.2526	0.188638	protein=Biopolymer transport protein ExbD/TolR
locus_tag=Amuc_1418	-0.316268	11.2041	0.186826	protein=Phosphoglycerate kinase
locus_tag=Amuc_1566	0.315742	6.76621	0.146443	protein=iron-containing alcohol dehydrogenase
locus_tag=Amuc_0645	-0.314405	6.76677	0.153445	protein=tRNA modification GTPase TrmE
locus_tag=Amuc_1400	-0.314346	6.22924	0.35856	protein=hydrogenase assembly chaperone hypC/hupF
locus_tag=Amuc_1445	-0.313934	4.74471	0.238938	protein=ABC transporter related
locus_tag=Amuc_0949	0.313808	8.75203	0.147989	protein=Peptidylprolyl isomerase
locus_tag=Amuc_0471	0.312165	7.11441	0.104211	protein=Phosphopantothenate--cysteine ligase
locus_tag=Amuc_0482	0.312125	6.4801	0.146709	protein=hydrolase of the alpha/beta superfamily
locus_tag=Amuc_1512	0.311076	7.51245	0.20499	protein=OmpA/MotB domain protein
locus_tag=Amuc_0688	0.310661	7.49914	0.14095	protein=hypothetical protein
locus_tag=Amuc_0363	-0.309933	7.02886	0.201404	protein=short-chain dehydrogenase/reductase SDR
locus_tag=Amuc_1526	0.309522	7.19396	0.272941	protein=Lipoate-protein ligase A-like protein
locus_tag=Amuc_1423	0.309363	8.20612	0.105276	protein=hypothetical protein
locus_tag=Amuc_1131	0.307336	5.75533	0.26921	protein=MATE efflux family protein
locus_tag=Amuc_0978	-0.307233	5.57418	0.202068	protein=D-tyrosyl-tRNA(Tyr) deacylase
locus_tag=Amuc_1360	-0.30686	7.14468	0.14527	protein=hypothetical protein
locus_tag=Amuc_0313	-0.306796	6.52689	0.154056	protein=hypothetical protein
locus_tag=Amuc_1099	0.306287	9.41009	0.48232	protein=hypothetical protein
locus_tag=Amuc_2134	0.306117	8.04279	0.101255	protein=conserved hypothetical protein
locus_tag=Amuc_1862	0.305995	8.39842	0.103203	protein=phosphoribosylamine/glycine ligase
locus_tag=Amuc_1636	-0.305539	6.26897	0.154056	protein=polynucleotide adenylyltransferase/metal dependent phosphohydrolase
locus_tag=Amuc_1614	-0.305158	10.0142	0.2215	protein=NADH dehydrogenase I, D subunit
locus_tag=Amuc_1386	0.304961	4.12605	0.468104	protein=dihydropteroate synthase
locus_tag=Amuc_0387	0.304447	4.80952	0.490544	protein=hypothetical protein
locus_tag=Amuc_0593	0.303122	8.95962	0.119324	protein=phospholipid/glycerol acyltransferase
locus_tag=Amuc_0823	-0.302863	8.26293	0.10844	protein=conserved hypothetical protein
locus_tag=Amuc_1964	-0.30272	7.9058	0.179515	protein=Homoserine dehydrogenase
locus_tag=Amuc_1629	0.301923	4.14474	0.320382	protein=hypothetical protein
locus_tag=Amuc_1323	0.301215	8.19796	0.269988	protein=hypothetical protein
locus_tag=Amuc_1965	-0.300773	8.11362	0.132104	protein=aspartate kinase
locus_tag=Amuc_0616	0.300658	5.52556	0.264479	protein=protein serine/threonine phosphatase
locus_tag=Amuc_1435	0.300626	7.75177	0.238938	protein=nucleotide sugar dehydrogenase
locus_tag=Amuc_1765	-0.300587	7.38307	0.137729	protein=ErfK/YbiS/YcfS/YnhG family protein
locus_tag=Amuc_1390	-0.299703	3.798	0.410812	protein=conserved hypothetical protein
locus_tag=Amuc_1683	0.29651	6.93626	0.284483	protein=cobyric acid synthase CobQ
locus_tag=Amuc_1247	-0.29634	6.43398	0.13891	protein=Na+/H+ antiporter NhaC
locus_tag=Amuc_0118	-0.296239	6.3984	0.219102	protein=conserved hypothetical protein
locus_tag=Amuc_0731	-0.295605	6.90391	0.138709	protein=hypothetical protein
locus_tag=Amuc_1348	0.294729	2.66015	0.53458	protein=phage tape measure protein
locus_tag=Amuc_0527	0.29454	8.8335	0.137563	protein=Serine O-acetyltransferase
locus_tag=Amuc_0825	0.293026	6.54067	0.414935	protein=hypothetical protein
locus_tag=Amuc_1104	-0.292938	6.94803	0.201531	protein=prolipoprotein diacylglyceryl transferase
locus_tag=Amuc_0954	0.292266	5.15656	0.336605	protein=hypothetical protein
locus_tag=Amuc_0069	0.29222	7.86967	0.133584	protein=NAD-dependent epimerase/dehydratase
locus_tag=Amuc_1240	-0.292082	8.53706	0.136684	protein=Tetratricopeptide TPR_2 repeat protein
locus_tag=Amuc_1882	-0.292023	5.67053	0.241686	protein=protein of unknown function DUF1232
locus_tag=Amuc_0102	0.290941	7.44205	0.115696	protein=efflux transporter, RND family, MFP subunit
locus_tag=Amuc_0728	-0.290348	8.40756	0.115563	protein=GTP-binding protein Obg/CgtA
locus_tag=Amuc_0861	0.290245	7.71231	0.262124	protein=hypothetical protein
locus_tag=Amuc_0900	-0.288916	5.76803	0.546163	protein=hypothetical protein
locus_tag=Amuc_1651	0.287141	4.38059	0.348997	protein=Basic Secretory Protein
locus_tag=Amuc_1521	-0.286912	7.80303	0.215839	protein=DNA methylase N-4/N-6 domain protein
locus_tag=Amuc_0283	-0.286403	6.63276	0.265171	protein=hypothetical protein
locus_tag=Amuc_1642	-0.28585	9.60492	0.173653	protein=short-chain dehydrogenase/reductase SDR
locus_tag=Amuc_0796	-0.285169	6.25867	0.1726	protein=protein of unknown function DUF205
locus_tag=Amuc_0735	0.285141	8.85448	0.180493	protein=YD repeat protein
locus_tag=Amuc_1777	-0.284386	10.4027	0.149079	protein=von Willebrand factor type A
locus_tag=Amuc_1896	0.283898	10.5886	0.496739	protein=histone family protein DNA-binding protein
locus_tag=Amuc_1918	-0.2837	8.98876	0.128409	protein=beta-hydroxyacyl-(acyl-carrier-protein) dehydratase FabZ
locus_tag=Amuc_0634	0.281855	0.84482	0.716838	protein=glycosyl transferase family 8
locus_tag=Amuc_0271	0.28167	8.79481	0.392294	protein=ribosomal protein S16
locus_tag=Amuc_1320	0.278661	7.80034	0.25592	protein=MscS Mechanosensitive ion channel
locus_tag=Amuc_1458	0.278649	3.12104	0.598049	protein=protein of unknown function DUF167
locus_tag=Amuc_0822	-0.278634	5.7307	0.228373	protein=TatD-related deoxyribonuclease
locus_tag=Amuc_0498	-0.278122	3.01321	0.476216	protein=conserved hypothetical protein
locus_tag=Amuc_1313	-0.277627	4.40419	0.373003	protein=metal dependent phosphohydrolase
locus_tag=Amuc_2040	0.277475	6.47371	0.156744	protein=Oligopeptidase A
locus_tag=Amuc_1717	-0.276408	7.31099	0.153866	protein=hypothetical protein
locus_tag=Amuc_0513	0.275887	11.0509	0.21981	protein=hypothetical protein
locus_tag=Amuc_2160	-0.275585	6.49213	0.248798	protein=conserved hypothetical protein
locus_tag=Amuc_0412	-0.274682	0.0802242	0.824547	protein=hypothetical protein
locus_tag=Amuc_1026	0.272075	8.0146	0.331565	protein=Peptidylprolyl isomerase
locus_tag=Amuc_0021	-0.271788	5.14017	0.472857	protein=RNA polymerase, sigma 54 subunit, RpoN
locus_tag=Amuc_0001	0.271267	6.26187	0.344357	protein=NUDIX hydrolase
locus_tag=Amuc_0024	0.270664	4.79594	0.336751	protein=protein of unknown function DUF204
locus_tag=Amuc_1500	0.268262	9.6258	0.203935	protein=polysaccharide deacetylase
locus_tag=Amuc_0501	-0.267807	7.56317	0.159466	protein=TDP-4-keto-6-deoxy-D-glucose transaminase
locus_tag=Amuc_1877	-0.265187	1.80651	0.614844	protein=hypothetical protein
locus_tag=Amuc_0710	-0.2647	6.59296	0.264092	protein=cation diffusion facilitator family transporter
locus_tag=Amuc_1275	-0.264275	3.48266	0.578246	protein=hypothetical protein
locus_tag=Amuc_1718	-0.263059	7.25353	0.39443	protein=hypothetical protein
locus_tag=Amuc_0552	-0.262561	8.11743	0.26921	protein=Indole-3-glycerol-phosphate synthase
locus_tag=Amuc_0455	-0.26247	7.46605	0.23329	protein=lipolytic protein G-D-S-L family
locus_tag=Amuc_0266	-0.262373	8.16975	0.264058	protein=ribosomal protein L32
locus_tag=Amuc_1681	-0.261399	5.67297	0.392294	protein=nicotinate-nucleotide/dimethylbenzimidazole phosphoribosyltransferase
locus_tag=Amuc_1736	-0.26045	5.49215	0.318974	protein=protein of unknown function DUF405
locus_tag=Amuc_0834	0.258801	9.64747	0.452661	protein=transcriptional regulator, MarR family with acetyltransferase activity
locus_tag=Amuc_0570	0.258711	4.56943	0.388337	protein=hypothetical protein
locus_tag=Amuc_0832	0.258365	7.10203	0.212606	protein=potassium-transporting ATPase, C subunit
locus_tag=Amuc_1702	0.258342	4.85892	0.329746	protein=hypothetical protein
locus_tag=Amuc_1365	-0.257703	4.54353	0.622312	protein=hypothetical protein
locus_tag=Amuc_1414	-0.25737	7.29891	0.168188	protein=polysaccharide export protein
locus_tag=Amuc_0610	0.257305	9.16968	0.176502	protein=Tetratricopeptide TPR_2 repeat protein
locus_tag=Amuc_1195	0.257163	4.92943	0.37052	protein=4-diphosphocytidyl-2C-methyl-D-erythritol kinase
locus_tag=Amuc_1875	0.256977	5.97753	0.399818	protein=hypothetical protein
locus_tag=Amuc_1958	0.25684	3.83173	0.510248	protein=conserved hypothetical protein
locus_tag=Amuc_0477	0.256457	8.7283	0.223498	protein=hypothetical protein
locus_tag=Amuc_0597	-0.255739	6.59232	0.328378	protein=conserved hypothetical protein
locus_tag=Amuc_1513	0.255497	6.51208	0.32587	protein=sucrose-6F-phosphate phosphohydrolase
locus_tag=Amuc_0205	0.255449	7.84391	0.41611	protein=biotin/acetyl-CoA-carboxylase ligase
locus_tag=Amuc_0572	-0.255131	6.79558	0.294613	protein=hypothetical protein
locus_tag=Amuc_1312	-0.254181	8.79529	0.348937	protein=peptidase M16 domain protein
locus_tag=Amuc_1494	-0.253298	8.0656	0.1726	protein=1,4-dihydroxy-2-naphthoate octaprenyltransferase
locus_tag=Amuc_0386	0.252959	3.45913	0.696689	protein=conserved hypothetical protein
locus_tag=Amuc_0409	0.252726	9.24328	0.270685	protein=putative substrate-binding protein of aliphatic sulfonate ABC transporter
locus_tag=Amuc_0095	-0.252104	8.65131	0.356503	protein=ribosomal protein L33
locus_tag=Amuc_1639	-0.251988	8.61093	0.456713	protein=hypothetical protein
locus_tag=Amuc_1728	0.251853	8.27939	0.28726	protein=two component transcriptional regulator, winged helix family
locus_tag=Amuc_1907	0.251488	1.14631	0.640738	protein=hypothetical protein
locus_tag=Amuc_0866	-0.251124	10.6312	0.307014	protein=mucin-associated surface protein (MASP)
locus_tag=Amuc_0702	0.25032	9.55211	0.277808	protein=conserved hypothetical protein
locus_tag=Amuc_1864	0.248968	7.16789	0.359625	protein=hypothetical protein
locus_tag=Amuc_0330	0.248683	6.17657	0.388337	protein=hypothetical protein
locus_tag=Amuc_0650	-0.245768	9.22813	0.267438	protein=S-adenosyl-methyltransferase MraW
locus_tag=Amuc_0230	-0.24558	4.84411	0.427373	protein=short-chain dehydrogenase/reductase SDR
locus_tag=Amuc_0461	0.245476	10.8827	0.338092	protein=PDZ/DHR/GLGF domain protein
locus_tag=Amuc_2131	0.244201	8.93773	0.303366	protein=hydrogenase maturation protease
locus_tag=Amuc_0264	-0.24388	7.52348	0.292148	protein=metal dependent phosphohydrolase
locus_tag=Amuc_0571	-0.243659	6.28422	0.318068	protein=MazG family protein
locus_tag=Amuc_1788	0.242169	8.29641	0.305875	protein=hypothetical protein
locus_tag=Amuc_1778	-0.240956	9.37943	0.224397	protein=von Willebrand factor type A
locus_tag=Amuc_0480	-0.240679	7.66399	0.202826	protein=Glycosyl hydrolase family 98 putative carbohydrate binding module
locus_tag=Amuc_0279	0.240103	4.55151	0.517153	protein=Rare lipoprotein A
locus_tag=Amuc_1578	0.239857	4.90313	0.48479	protein=pseudouridine synthase
locus_tag=Amuc_1223	0.239246	7.43626	0.203386	protein=orotidine 5'-phosphate decarboxylase
locus_tag=Amuc_1132	-0.238654	5.90189	0.289434	protein=H(+)-transporting two-sector ATPase
locus_tag=Amuc_2034	-0.238166	10.6499	0.378083	protein=Methylmalonyl-CoA carboxytransferase
locus_tag=Amuc_0786	-0.23487	6.38407	0.318435	protein=FAD dependent oxidoreductase
locus_tag=Amuc_0886	0.234751	8.90232	0.29465	protein=Transketolase central region
locus_tag=Amuc_1665	-0.234573	3.707	0.550173	protein=conserved hypothetical protein
locus_tag=Amuc_1404	-0.234202	5.48247	0.523511	protein=Sel1 domain protein repeat-containing protein
locus_tag=Amuc_1179	-0.23295	7.41571	0.294613	protein=ABC transporter related
locus_tag=Amuc_1892	0.232228	8.90154	0.39443	protein=hypothetical protein
locus_tag=Amuc_1178	-0.231549	9.81112	0.300397	protein=ketol-acid reductoisomerase
locus_tag=Amuc_2109	-0.230532	5.4806	0.31418	protein=Beta-N-acetylhexosaminidase
locus_tag=Amuc_1457	-0.230028	4.93598	0.479702	protein=phosphoribosylformimino-5-aminoimidazole carboxamide ribotide isomerase
locus_tag=Amuc_2122	-0.22867	9.15373	0.213265	protein=glycosyl transferase family 51
locus_tag=Amuc_1570	-0.227934	6.30656	0.341386	protein=hypothetical protein
locus_tag=Amuc_1245	0.227775	7.22035	0.373278	protein=Mannose-6-phosphate isomerase
locus_tag=Amuc_0983	0.227135	11.4733	0.294613	protein=YD repeat protein
locus_tag=Amuc_0837	-0.226595	5.71364	0.359118	protein=hypothetical protein
locus_tag=Amuc_0743	0.225656	6.30425	0.377173	protein=hypothetical protein
locus_tag=Amuc_2146	-0.224921	6.55304	0.490011	protein=6-pyruvoyl-tetrahydropterin synthase-like protein
locus_tag=Amuc_1103	-0.223373	7.40378	0.40732	protein=Glutamyl aminopeptidase
locus_tag=Amuc_0693	0.222846	6.90166	0.428637	protein=conserved hypothetical protein
locus_tag=Amuc_0233	0.222527	9.3608	0.29465	protein=L-threonine 3-dehydrogenase
locus_tag=Amuc_0136	-0.222521	7.37509	0.354941	protein=conserved hypothetical protein-putative transmembrane protein
locus_tag=Amuc_0540	0.222443	9.72808	0.246609	protein=cell shape determining protein, MreB/Mrl family
locus_tag=Amuc_1440	0.222397	7.66168	0.375619	protein=nitroreductase
locus_tag=Amuc_0520	-0.220645	7.77043	0.37729	protein=hypothetical protein
locus_tag=Amuc_2041	-0.219352	8.60272	0.333239	protein=efflux transporter, RND family, MFP subunit
locus_tag=Amuc_1487	0.219344	7.77166	0.343879	protein=aminotransferase class I and II
locus_tag=Amuc_1246	-0.218922	9.24415	0.246014	protein=hypothetical protein
locus_tag=Amuc_1232	0.217018	7.05643	0.385174	protein=carbohydrate kinase, YjeF related protein
locus_tag=Amuc_0005	-0.216569	7.70391	0.459461	protein=hypothetical protein
locus_tag=Amuc_0265	0.214567	7.57125	0.270886	protein=fatty acid/phospholipid synthesis protein PlsX
locus_tag=Amuc_0263	0.213626	6.69782	0.486318	protein=protein of unknown function UPF0054
locus_tag=Amuc_0066	-0.213369	8.40629	0.319628	protein=putative ATP/GTP-binding protein
locus_tag=Amuc_1720	-0.212148	8.30331	0.361475	protein=AMP-dependent synthetase and ligase
locus_tag=Amuc_1567	0.211799	5.65437	0.364316	protein=methylated-DNA/protein-cysteine methyltransferase
locus_tag=Amuc_0583	0.211604	4.23832	0.486302	protein=conserved hypothetical protein
locus_tag=Amuc_1999	0.211557	7.85232	0.306136	protein=phenylalanyl-tRNA synthetase, alpha subunit
locus_tag=Amuc_1865	0.211184	6.38892	0.336724	protein=MotA/TolQ/ExbB proton channel
locus_tag=Amuc_0065	0.21048	10.0802	0.307182	protein=2-isopropylmalate synthase
locus_tag=Amuc_1330	-0.210336	6.17852	0.34771	protein=DNA-directed DNA polymerase
locus_tag=Amuc_1207	-0.209444	9.50835	0.321873	protein=pyridoxal phosphate biosynthetic protein PdxJ
locus_tag=Amuc_1016	0.209228	4.03623	0.513404	protein=conserved hypothetical protein
locus_tag=Amuc_0289	-0.209228	9.36292	0.343717	protein=PpiC-type peptidyl-prolyl cis-trans isomerase
locus_tag=Amuc_0738	-0.209075	9.82022	0.436762	protein=GMP synthase, large subunit
locus_tag=Amuc_0164	0.206491	8.97387	0.318078	protein=hypothetical protein
locus_tag=Amuc_1594	0.206161	7.5842	0.405944	protein=NCAIR mutase (PurE)-related protein-like protein
locus_tag=Amuc_1619	0.204596	6.50134	0.405944	protein=ribosomal L11 methyltransferase
locus_tag=Amuc_0087	0.203072	0.601903	0.777829	protein=hypothetical protein
locus_tag=Amuc_1058	-0.202978	9.79517	0.655618	protein=transcriptional regulator, TetR family
locus_tag=Amuc_0577	-0.201123	6.0738	0.37625	protein=hypothetical protein
locus_tag=Amuc_0644	-0.201093	7.76186	0.393666	protein=tRNA (5-methylaminomethyl-2-thiouridylate)-methyltransferase
locus_tag=Amuc_2105	0.200974	8.73458	0.516948	protein=hypothetical protein
locus_tag=Amuc_1895	-0.199907	8.14525	0.328378	protein=UDP-N-acetylglucosamine 1-carboxyvinyltransferase
locus_tag=Amuc_1271	0.197646	4.99561	0.486302	protein=GCN5-related N-acetyltransferase
locus_tag=Amuc_1050	-0.197477	9.85474	0.417209	protein=ATP-dependent Clp protease, ATP-binding subunit ClpX
locus_tag=Amuc_1767	0.197032	8.04543	0.342676	protein=hypothetical protein
locus_tag=Amuc_0899	-0.196533	6.24015	0.363961	protein=hypothetical protein
locus_tag=Amuc_0565	0.194938	6.12274	0.45387	protein=sulfatase
locus_tag=Amuc_0774	-0.194202	5.80388	0.495597	protein=major facilitator superfamily MFS_1
locus_tag=Amuc_0112	-0.19391	8.23962	0.282593	protein=aspartate carbamoyltransferase
locus_tag=Amuc_0341	0.193119	5.53375	0.556138	protein=hypothetical protein
locus_tag=Amuc_0115	0.192878	4.85944	0.592813	protein=hypothetical protein
locus_tag=Amuc_1525	0.192828	8.6678	0.356503	protein=hypothetical protein
locus_tag=Amuc_1110	-0.191632	6.87894	0.39205	protein=two component transcriptional regulator, winged helix family
locus_tag=Amuc_1921	0.191505	6.43087	0.506764	protein=apolipoprotein N-acyltransferase
locus_tag=Amuc_0670	0.190987	9.68388	0.421328	protein=Trypsin-like protein serine protease typically periplasmic contain C-terminal PDZ domain-like protein
locus_tag=Amuc_1239	-0.190491	6.2229	0.395999	protein=Biopolymer transport protein ExbD/TolR
locus_tag=Amuc_0821	-0.189676	8.95785	0.517321	protein=Peptidoglycan-binding LysM
locus_tag=Amuc_0359	-0.189349	7.40476	0.328378	protein=hypothetical protein
locus_tag=Amuc_1690	-0.188688	7.12014	0.359497	protein=nucleotidyltransferase substrate binding protein, HI0074 family
locus_tag=Amuc_1266	0.188666	6.08398	0.406238	protein=hypothetical protein
locus_tag=Amuc_2031	0.187114	6.50334	0.566812	protein=Dihydrofolate reductase
locus_tag=Amuc_1700	0.18608	8.22689	0.409382	protein=tryptophan synthase, beta subunit
locus_tag=Amuc_1501	-0.185804	8.79897	0.361447	protein=protein-export membrane protein SecD
locus_tag=Amuc_1938	-0.183989	8.66081	0.340634	protein=DNA polymerase I
locus_tag=Amuc_0146	0.180889	5.21126	0.496988	protein=Alpha-L-fucosidase
locus_tag=Amuc_2078	0.180387	9.66286	0.517153	protein=capsular exopolysaccharide family
locus_tag=Amuc_0113	0.179886	6.85754	0.364508	protein=phosphoribosyltransferase
locus_tag=Amuc_0004	0.17985	7.24664	0.486302	protein=conserved hypothetical protein
locus_tag=Amuc_1402	-0.179411	7.98124	0.517693	protein=hydrogenase expression/formation protein HypE
locus_tag=Amuc_1680	0.179222	4.29665	0.691336	protein=cobalamin 5'-phosphate synthase
locus_tag=Amuc_0333	0.178712	5.78141	0.463877	protein=chloramphenicol acetyltransferase
locus_tag=Amuc_1585	0.178695	9.70406	0.571808	protein=type II secretion system protein E
locus_tag=Amuc_0852	0.178681	7.62085	0.495216	protein=hypothetical protein
locus_tag=Amuc_0862	0.178345	9.49019	0.449566	protein=anaerobic ribonucleoside-triphosphate reductase
locus_tag=Amuc_0730	-0.176091	10.278	0.400616	protein=conserved hypothetical protein
locus_tag=Amuc_2017	-0.175851	6.68647	0.438521	protein=Uncharacterized phage-associated protein-like protein
locus_tag=Amuc_1998	0.174481	9.46804	0.397317	protein=phenylalanyl-tRNA synthetase, beta subunit
locus_tag=Amuc_1124	0.174236	9.17451	0.385702	protein=hypothetical protein
locus_tag=Amuc_0851	-0.173892	4.7036	0.517321	protein=hypothetical protein
locus_tag=Amuc_0580	0.173665	5.67505	0.679395	protein=Entericidin EcnAB
locus_tag=Amuc_1056	-0.173636	7.99207	0.517154	protein=hypothetical protein
locus_tag=Amuc_1860	-0.173151	9.31208	0.412204	protein=Formate--tetrahydrofolate ligase
locus_tag=Amuc_1850	0.172854	9.15069	0.430284	protein=alanine racemase
locus_tag=Amuc_0715	0.171864	7.64308	0.46385	protein=hypothetical protein
locus_tag=Amuc_1079	0.171532	8.77066	0.348145	protein=L-aspartate oxidase
locus_tag=Amuc_0952	-0.17133	10.1705	0.568432	protein=hypothetical protein
locus_tag=Amuc_1429	0.170995	5.62267	0.526511	protein=tRNA(Ile)-lysidine synthetase
locus_tag=Amuc_0937	-0.170575	8.86276	0.557131	protein=metal dependent phosphohydrolase
locus_tag=Amuc_1127	-0.169281	8.84972	0.438521	protein=hypothetical protein
locus_tag=Amuc_0074	-0.168892	5.3004	0.586072	protein=hypothetical protein
locus_tag=Amuc_0208	0.168436	6.25743	0.503346	protein=glucose-1-phosphate thymidylyltransferase
locus_tag=Amuc_0809	0.168244	7.98053	0.558275	protein=acetolactate synthase, small subunit
locus_tag=Amuc_1028	-0.167915	8.73659	0.406382	protein=hypothetical protein
locus_tag=Amuc_1119	0.167881	7.87444	0.38042	protein=hypothetical protein
locus_tag=Amuc_1490	0.166992	6.51058	0.472857	protein=TrkA-C domain protein
locus_tag=Amuc_0574	-0.166945	8.32464	0.404241	protein=protein of unknown function DUF164
locus_tag=Amuc_1732	0.166817	9.47522	0.407125	protein=threonyl-tRNA synthetase
locus_tag=Amuc_1831	0.166282	7.79768	0.619963	protein=conserved hypothetical protein
locus_tag=Amuc_0135	0.164863	7.32863	0.555078	protein=conserved hypothetical membrane protein
locus_tag=Amuc_1267	-0.163691	7.10024	0.516757	protein=hypothetical protein
locus_tag=Amuc_0427	0.162942	7.71496	0.503346	protein=DnaB domain protein helicase domain protein
locus_tag=Amuc_1705	0.162854	8.66234	0.539233	protein=Endoribonuclease L-PSP
locus_tag=Amuc_1477	0.162487	7.55515	0.405944	protein=4-hydroxythreonine-4-phosphate dehydrogenase
locus_tag=Amuc_0406	0.162272	9.49717	0.419738	protein=UDP-3-O-(3-hydroxymyristoyl) glucosamine N-acyltransferase
locus_tag=Amuc_0964	0.16155	6.04612	0.473771	protein=hypothetical protein
locus_tag=Amuc_2113	-0.160127	7.52826	0.408271	protein=oxygen-independent coproporphyrinogen III oxidase
locus_tag=Amuc_1212	-0.160122	6.84409	0.448359	protein=DEAD/DEAH box helicase domain protein
locus_tag=Amuc_1073	-0.159919	5.72225	0.637513	protein=hypothetical protein
locus_tag=Amuc_1106	0.159549	9.63426	0.41092	protein=peptidase M24
locus_tag=Amuc_0695	0.159544	7.05311	0.38673	protein=conserved hypothetical protein-signal peptide and transmembrane prediction
locus_tag=Amuc_0414	0.159523	6.41806	0.512979	protein=phosphoheptose isomerase
locus_tag=Amuc_1827	0.159235	9.49249	0.486976	protein=Pirin domain protein
locus_tag=Amuc_1358	0.15872	1.25157	0.805823	protein=hypothetical protein
locus_tag=Amuc_1121	-0.158594	7.69561	0.55392	protein=hypothetical protein
locus_tag=Amuc_1284	0.157534	2.87008	0.724025	protein=hypothetical protein
locus_tag=Amuc_1724	0.157534	2.87008	0.724025	protein=hypothetical protein
locus_tag=Amuc_0030	-0.155503	10.3378	0.545794	protein=conserved hypothetical protein
locus_tag=Amuc_1188	0.155496	11.4133	0.623339	protein=hypothetical protein
locus_tag=Amuc_1230	0.154712	9.59412	0.565322	protein=hypothetical protein
locus_tag=Amuc_0955	0.154177	8.23868	0.481167	protein=ribosome-binding factor A
locus_tag=Amuc_1714	-0.152788	7.91244	0.520706	protein=Histidinol dehydrogenase
locus_tag=Amuc_0483	-0.152656	5.00628	0.614844	protein=protein of unknown function UPF0079
locus_tag=Amuc_1257	-0.15249	8.91988	0.492466	protein=ribosomal protein L34
locus_tag=Amuc_0915	-0.152312	9.70216	0.55393	protein=VacB and RNase II family 3'-5' exoribonuclease
locus_tag=Amuc_1319	0.151545	8.76006	0.413869	protein=uridylate kinase
locus_tag=Amuc_0432	-0.151306	5.47193	0.535313	protein=GCN5-related N-acetyltransferase
locus_tag=Amuc_1048	0.15061	13.5119	0.658795	protein=translation elongation factor Tu
locus_tag=Amuc_0288	0.150246	5.96582	0.563074	protein=UbiA prenyltransferase
locus_tag=Amuc_0287	0.150072	6.86879	0.54021	protein=MotA/TolQ/ExbB proton channel
locus_tag=Amuc_0258	0.149092	9.44691	0.481092	protein=dihydrodipicolinate synthase
locus_tag=Amuc_1197	0.148441	5.61751	0.568109	protein=helicase c2
locus_tag=Amuc_1942	0.148126	7.78009	0.543357	protein=peptidase T
locus_tag=Amuc_0281	0.147341	9.87893	0.578246	protein=histone family protein DNA-binding protein
locus_tag=Amuc_1971	-0.147169	6.35778	0.488189	protein=Shikimate dehydrogenase substrate binding domain protein
locus_tag=Amuc_1857	-0.145926	6.1465	0.521809	protein=hypothetical protein
locus_tag=Amuc_1541	-0.145907	6.74753	0.645913	protein=lipid A biosynthesis acyltransferase
locus_tag=Amuc_1591	0.145678	8.87483	0.475104	protein=cytidyltransferase-related domain protein
locus_tag=Amuc_1703	-0.144373	8.70418	0.55547	protein=Ferroxidase
locus_tag=Amuc_0086	-0.142694	7.57448	0.434837	protein=DNA mismatch repair protein MutL
locus_tag=Amuc_0487	-0.142566	9.14881	0.442944	protein=FeS assembly ATPase SufC
locus_tag=Amuc_0391	-0.139839	6.51269	0.493703	protein=Peptidase M23
locus_tag=Amuc_2019	0.139154	7.42604	0.526511	protein=Beta-N-acetylhexosaminidase
locus_tag=Amuc_0345	-0.137524	4.56818	0.727987	protein=Exonuclease RNase T and DNA polymerase III
locus_tag=Amuc_2174	0.136564	4.5389	0.711576	protein=TfoX domain protein
locus_tag=Amuc_1946	0.135	8.10762	0.556831	protein=dihydrodipicolinate synthetase
locus_tag=Amuc_1143	0.134506	11.1317	0.580731	protein=YD repeat protein
locus_tag=Amuc_0352	0.132643	7.67258	0.493926	protein=hypothetical protein
locus_tag=Amuc_1950	-0.13195	5.23855	0.692437	protein=glutamine amidotransferase class-I
locus_tag=Amuc_0965	-0.13157	8.26589	0.556138	protein=hypothetical protein
locus_tag=Amuc_2021	0.131296	4.48219	0.665013	protein=NUDIX hydrolase
locus_tag=Amuc_2172	0.130022	6.36713	0.55281	protein=GCN5-related N-acetyltransferase
locus_tag=Amuc_1441	-0.129308	6.56181	0.555078	protein=pseudouridine synthase
locus_tag=Amuc_1227	0.128807	7.08704	0.655618	protein=conserved hypothetical protein
locus_tag=Amuc_1789	0.127819	6.83663	0.54863	protein=hypothetical protein
locus_tag=Amuc_0818	-0.127553	4.48583	0.718226	protein=adenosylhomocysteinase
locus_tag=Amuc_0630	-0.126694	9.17794	0.550817	protein=3-oxoacyl-(acyl-carrier-protein) synthase III
locus_tag=Amuc_0518	0.126573	4.74611	0.711576	protein=hypothetical protein
locus_tag=Amuc_0365	0.125957	6.44113	0.662713	protein=Squalene/phytoene synthase
locus_tag=Amuc_1867	0.12565	8.28659	0.55547	protein=peptide deformylase
locus_tag=Amuc_0997	-0.123527	5.55819	0.680499	protein=hypothetical protein
locus_tag=Amuc_0551	0.123073	8.25318	0.526399	protein=phage SPO1 DNA polymerase-related protein
locus_tag=Amuc_0576	0.122418	11.2178	0.603457	protein=peptidase M16 domain protein
locus_tag=Amuc_1713	0.122377	10.2506	0.68067	protein=succinyl-CoA synthetase, beta subunit
locus_tag=Amuc_1749	-0.122237	5.98801	0.690664	protein=aminotransferase class I and II
locus_tag=Amuc_1693	0.122193	11.0653	0.598049	protein=2-oxoglutarate dehydrogenase, E1 subunit
locus_tag=Amuc_2118	0.122021	7.12229	0.556138	protein=Nitrilase/cyanide hydratase and apolipoprotein N-acyltransferase
locus_tag=Amuc_0117	-0.121939	6.95957	0.64502	protein=Agmatine deiminase
locus_tag=Amuc_0260	-0.121212	7.73905	0.727987	protein=Redoxin domain protein
locus_tag=Amuc_0746	-0.121191	8.2708	0.753352	protein=preprotein translocase, SecG subunit
locus_tag=Amuc_0046	0.120615	3.22841	0.730289	protein=hypothetical protein
locus_tag=Amuc_0519	-0.120493	6.22242	0.751607	protein=Esterase/lipase-like protein
locus_tag=Amuc_0362	-0.119259	9.37724	0.693301	protein=hypothetical protein
locus_tag=Amuc_1731	-0.119118	8.22152	0.568109	protein=hypothetical protein
locus_tag=Amuc_1361	-0.11905	7.96221	0.517693	protein=transcriptional regulator, XRE family
locus_tag=Amuc_2014	0.118789	8.88821	0.578581	protein=cysteine synthase A
locus_tag=Amuc_0462	-0.118757	7.26845	0.694209	protein=hypothetical protein
locus_tag=Amuc_0243	0.118625	6.88695	0.763571	protein=conserved hypothetical protein
locus_tag=Amuc_0400	-0.116293	6.13568	0.658905	protein=protein of unknown function DUF147
locus_tag=Amuc_0031	-0.115941	9.79114	0.607651	protein=conserved hypothetical protein
locus_tag=Amuc_1821	0.115143	6.4352	0.57656	protein=putative SAM-dependent methyltransferase
locus_tag=Amuc_0309	-0.114641	10.6094	0.610102	protein=phosphoglycerate mutase, 2,3-bisphosphoglycerate-independent
locus_tag=Amuc_1634	0.111601	7.75109	0.598049	protein=conserved hypothetical protein, membrane
locus_tag=Amuc_1503	0.110479	7.13538	0.708906	protein=peptidase A24A domain protein
locus_tag=Amuc_0668	-0.108798	9.38776	0.577136	protein=hypothetical protein
locus_tag=Amuc_1489	-0.10738	6.36241	0.637513	protein=Guanylate kinase
locus_tag=Amuc_2169	-0.107345	9.82476	0.790869	protein=arginyl-tRNA synthetase
locus_tag=Amuc_0647	-0.107152	6.3001	0.689975	protein=protein of unknown function UPF0126
locus_tag=Amuc_1583	-0.106791	9.03029	0.777829	protein=hypothetical protein
locus_tag=Amuc_1236	-0.104839	4.29094	0.754807	protein=protein of unknown function DUF163
locus_tag=Amuc_1470	0.103367	6.2801	0.768177	protein=eight transmembrane protein EpsH
locus_tag=Amuc_1866	-0.103316	5.80859	0.702107	protein=Biopolymer transport protein ExbD/TolR
locus_tag=Amuc_0316	-0.103049	7.55447	0.724008	protein=TPR repeat-containing protein
locus_tag=Amuc_1603	0.102791	6.84635	0.710464	protein=hypothetical protein
locus_tag=Amuc_0625	0.102464	9.24867	0.599613	protein=Exo-alpha-sialidase
locus_tag=Amuc_1595	0.101798	7.54738	0.654761	protein=ExsB family protein
locus_tag=Amuc_0173	-0.101538	6.34612	0.694209	protein=hypothetical protein
locus_tag=Amuc_0953	-0.101283	8.68982	0.645913	protein=sulfatase
locus_tag=Amuc_0665	0.101222	6.47759	0.710595	protein=lipoate-protein ligase B
locus_tag=Amuc_0349	0.099375	5.12817	0.735245	protein=hypothetical protein
locus_tag=Amuc_1648	0.0977371	9.90245	0.670227	protein=ribosomal protein S20
locus_tag=Amuc_1830	0.0947545	9.44456	0.765671	protein=L-fuculokinase
locus_tag=Amuc_2032	0.0939785	7.42224	0.684277	protein=Thymidylate synthase
locus_tag=Amuc_0012	0.0933752	6.55905	0.643474	protein=CDP-diacylglycerol/glycerol-3-phosphate 3-phosphatidyltransferase
locus_tag=Amuc_2020	0.0922695	7.72711	0.660188	protein=LAO/AO transport system ATPase
locus_tag=Amuc_1554	0.0916488	4.78299	0.761703	protein=hypothetical protein
locus_tag=Amuc_0442	-0.0915695	7.33857	0.724025	protein=glycosyl transferase group 1
locus_tag=Amuc_1539	-0.0910235	7.21871	0.717573	protein=homoserine O-acetyltransferase
locus_tag=Amuc_1475	0.0904762	6.2989	0.707966	protein=imidazole glycerol phosphate synthase, glutamine amidotransferase subunit
locus_tag=Amuc_1074	0.0887578	8.95446	0.689975	protein=sulfatase
locus_tag=Amuc_1616	-0.0886871	8.32681	0.661388	protein=polysaccharide deacetylase
locus_tag=Amuc_0676	0.0883947	8.63481	0.633642	protein=2-dehydro-3-deoxyphosphooctonate aldolase
locus_tag=Amuc_1688	0.0871365	6.66332	0.694629	protein=amidohydrolase
locus_tag=Amuc_0381	0.0857053	6.39167	0.875044	protein=protein of unknown function DUF21
locus_tag=Amuc_0375	0.0852601	8.16715	0.694209	protein=Dihydroorotate oxidase
locus_tag=Amuc_1081	0.0847722	5.07323	0.773854	protein=hypothetical protein
locus_tag=Amuc_1698	0.0846561	7.75485	0.64502	protein=hypothetical protein
locus_tag=Amuc_0023	-0.0840583	3.79525	0.834139	protein=phenazine biosynthesis protein PhzF family
locus_tag=Amuc_2141	-0.0837006	7.41222	0.704556	protein=hypothetical protein
locus_tag=Amuc_0407	0.0833471	7.57456	0.68491	protein=binding-protein-dependent transport systems inner membrane component
locus_tag=Amuc_0413	-0.0832029	5.70553	0.762579	protein=D,D-heptose 1,7-bisphosphate phosphatase
locus_tag=Amuc_1316	0.0822992	3.90239	0.842461	protein=transcriptional regulator, MarR family
locus_tag=Amuc_0189	-0.0815893	10.7677	0.711576	protein=isoleucyl-tRNA synthetase
locus_tag=Amuc_0389	-0.0804989	5.80194	0.742309	protein=tRNA pseudouridine synthase A
locus_tag=Amuc_1324	-0.080425	5.06512	0.844453	protein=translation initiation factor IF-1
locus_tag=Amuc_1025	0.0800386	9.31892	0.718591	protein=Disulfide bond chaperones of the HSP33 family-like protein
locus_tag=Amuc_0631	-0.0798252	10.1799	0.684277	protein=FAD-binding domain protein
locus_tag=Amuc_0578	0.0796981	8.9149	0.717856	protein=band 7 protein
locus_tag=Amuc_2045	-0.0790505	5.32705	0.919636	protein=hypothetical protein
locus_tag=Amuc_1779	0.0789305	9.27005	0.76564	protein=hypothetical protein
locus_tag=Amuc_1215	0.0779921	5.38096	0.766079	protein=putative cytochrome c
locus_tag=Amuc_0054	-0.0779894	6.50205	0.721795	protein=hypothetical protein
locus_tag=Amuc_0278	-0.0779071	6.24792	0.743036	protein=NUDIX hydrolase
locus_tag=Amuc_0736	-0.0778651	5.23853	0.768935	protein=protein tyrosine phosphatase
locus_tag=Amuc_0966	-0.0771529	5.72015	0.80103	protein=conserved hypothetical protein
locus_tag=Amuc_1762	-0.0770834	8.04144	0.707966	protein=Miro domain protein
locus_tag=Amuc_1341	-0.0768531	2.22479	0.904992	protein=hypothetical protein
locus_tag=Amuc_1969	0.0760037	7.91016	0.726747	protein=hypothetical protein
locus_tag=Amuc_0879	0.0752606	5.55239	0.742927	protein=glycosyl transferase, WecB/TagA/CpsF family
locus_tag=Amuc_0744	0.0751937	9.45975	0.687565	protein=phospho-2-dehydro-3-deoxyheptonate aldolase
locus_tag=Amuc_0770	0.0745024	5.53352	0.855625	protein=nitroreductase
locus_tag=Amuc_0751	0.0743932	8.8269	0.901843	protein=hypothetical protein
locus_tag=Amuc_1760	-0.0737398	6.84656	0.761703	protein=ABC transporter related
locus_tag=Amuc_1836	0.0737166	6.24626	0.753625	protein=RNA polymerase, sigma-24 subunit, ECF subfamily
locus_tag=Amuc_1208	-0.0737046	6.51253	0.830211	protein=holo-acyl-carrier-protein synthase
locus_tag=Amuc_0554	-0.0724722	5.08913	0.786654	protein=Ribonuclease H
locus_tag=Amuc_0867	-0.0722493	10.845	0.727987	protein=peptidase M42 family protein
locus_tag=Amuc_0808	-0.071593	7.1361	0.812391	protein=ATP-dependent helicase HrpA
locus_tag=Amuc_2132	0.071171	6.79844	0.733954	protein=hydrogenase expression/synthesis HypA
locus_tag=Amuc_1952	0.0686374	8.49991	0.852851	protein=conserved hypothetical integral membrane protein
locus_tag=Amuc_0844	0.0682295	7.07727	0.726232	protein=Phosphopyruvate hydratase
locus_tag=Amuc_1650	0.0678748	9.71485	0.727691	protein=acetolactate synthase, large subunit, biosynthetic type
locus_tag=Amuc_1645	0.0675485	5.40168	0.780975	protein=dihydrouridine synthase DuS
locus_tag=Amuc_1588	-0.0674174	8.81368	0.821867	protein=hypothetical protein
[truncated: 116 more rows]

## Sheet: Supp 6 CSUN19 Diff Expr
geneID	logFC	AveExpr	adj.P.Val	annotation
locus_tag=HHJ01_04395	5.49995	5.5145	4.1269e-11	protein=FeoB-associated Cys-rich membrane protein
locus_tag=HHJ01_04400	5.24665	9.02097	1.68448e-13	protein=ferrous iron transporter B
locus_tag=HHJ01_02840	4.99281	8.10921	8.93107e-11	protein=hypothetical protein
locus_tag=HHJ01_00205	4.7647	10.7181	8.52686e-12	protein=OsmC family protein
locus_tag=HHJ01_07045	4.62019	10.9798	4.86011e-11	protein=hypothetical protein
locus_tag=HHJ01_00005	4.58245	9.28009	7.1436e-11	protein=hypothetical protein
locus_tag=HHJ01_11125	4.47366	8.78477	4.1616e-11	protein=hydrolase
locus_tag=HHJ01_09465	4.44515	8.60467	1.43146e-11	protein=mannitol dehydrogenase family protein
locus_tag=HHJ01_11130	4.43823	6.78119	1.50852e-10	protein=hypothetical protein
locus_tag=HHJ01_04405	4.37285	7.99739	1.74835e-12	protein=ferrous iron transporter B
locus_tag=HHJ01_08920	-4.31741	5.00646	5.06068e-11	protein=UvrD-helicase domain-containing protein
locus_tag=HHJ01_09355	4.20469	6.48551	1.74681e-11	protein=DUF488 domain-containing protein
locus_tag=HHJ01_07605	4.16185	8.56366	5.30187e-11	protein=hypothetical protein
locus_tag=HHJ01_04660	4.13371	6.57252	1.29787e-11	protein=methyltransferase domain-containing protein
locus_tag=HHJ01_04135	4.09295	10.8857	4.53713e-12	protein=2,3-diphosphoglycerate-dependent phosphoglycerate mutase
locus_tag=HHJ01_11135	4.02408	9.05174	5.35155e-11	protein=amidohydrolase
locus_tag=HHJ01_12850	4.00221	6.16688	1.02224e-09	protein=hypothetical protein
locus_tag=HHJ01_10155	3.98481	9.10322	2.00065e-11	protein=L,D-transpeptidase
locus_tag=HHJ01_07040	3.96083	7.052	9.02281e-11	protein=hypothetical protein
locus_tag=HHJ01_02925	-3.93623	0.0111458	3.53963e-07	protein=hypothetical protein
locus_tag=HHJ01_04910	3.91653	4.82924	4.86011e-11	protein=hypothetical protein
locus_tag=HHJ01_04140	3.91564	10.5618	1.74835e-12	protein=2-hydroxyacid dehydrogenase
locus_tag=HHJ01_02520	-3.91021	3.16847	5.86303e-08	protein=ABC transporter permease subunit
locus_tag=HHJ01_04410	3.89958	7.23575	8.69925e-12	protein=ferrous iron transport protein A
locus_tag=HHJ01_04415	3.89767	7.02249	8.69925e-12	protein=ferrous iron transport protein A
locus_tag=HHJ01_11810	3.89722	8.7246	8.52686e-12	protein=APC family permease
locus_tag=HHJ01_04875	3.87739	10.0731	2.87826e-11	protein=pirin family protein
locus_tag=HHJ01_02910	-3.85164	5.63238	3.37815e-11	protein=hypothetical protein
locus_tag=HHJ01_04795	3.83076	9.91115	1.23782e-10	protein=alpha-amylase
locus_tag=HHJ01_04160	3.82371	8.61187	8.69925e-12	protein=hypothetical protein
locus_tag=HHJ01_05690	3.81439	8.48371	1.16235e-11	protein=hypothetical protein
locus_tag=HHJ01_03080	3.77978	10.6067	1.28512e-11	protein=rubrerythrin
locus_tag=HHJ01_04905	3.77071	9.40382	1.10241e-11	protein=hypothetical protein
locus_tag=HHJ01_01890	3.75632	11.7315	1.29787e-11	protein=amino acid permease
locus_tag=HHJ01_10655	3.71809	11.207	4.53713e-12	protein=ubiquinone-dependent pyruvate dehydrogenase
locus_tag=HHJ01_05455	-3.70859	7.94591	4.53713e-12	protein=trigger factor
locus_tag=HHJ01_00240	-3.66565	2.90269	2.17636e-07	protein=pyruvate formate lyase-activating protein
locus_tag=HHJ01_03075	3.66082	12.2502	2.39307e-11	protein=rubrerythrin
locus_tag=HHJ01_08915	-3.65892	4.9267	1.21275e-10	protein=methionyl-tRNA formyltransferase
locus_tag=HHJ01_01895	3.63156	11.0124	1.43146e-11	protein=glutaminase A
locus_tag=HHJ01_05815	-3.61297	8.21029	1.50336e-11	protein=hypothetical protein
locus_tag=HHJ01_08770	3.61228	11.095	3.76788e-11	protein=catalase HPII
locus_tag=HHJ01_05795	-3.59778	8.24913	1.29787e-11	protein=50S ribosomal protein L4
locus_tag=HHJ01_04390	3.54683	6.84871	1.16235e-11	protein=hypothetical protein
locus_tag=HHJ01_05395	-3.53933	8.54758	5.35155e-11	protein=50S ribosomal protein L7/L12
locus_tag=HHJ01_04990	-3.53585	6.31695	3.50535e-10	protein=UDP-N-acetylglucosamine 1-carboxyvinyltransferase
locus_tag=HHJ01_05790	-3.53401	8.20014	3.37815e-11	protein=50S ribosomal protein L3
locus_tag=HHJ01_09950	-3.52292	9.98921	1.66799e-11	protein=30S ribosomal protein S1
locus_tag=HHJ01_07435	-3.5179	4.32968	1.39572e-09	protein=DUF3750 domain-containing protein
locus_tag=HHJ01_09250	3.51145	6.87643	4.22851e-09	protein=hypothetical protein
locus_tag=HHJ01_01500	-3.49671	9.39818	8.45892e-12	protein=carbamoyl-phosphate synthase large subunit
locus_tag=HHJ01_04770	3.49006	8.11052	1.08603e-10	protein=cupin domain-containing protein
locus_tag=HHJ01_09775	3.47341	10.1595	2.0289e-11	protein=NAD(P)H-dependent oxidoreductase
locus_tag=HHJ01_04020	-3.46556	4.44971	9.02281e-11	protein=hypothetical protein
locus_tag=HHJ01_05800	-3.42776	7.14692	5.35155e-11	protein=50S ribosomal protein L23
locus_tag=HHJ01_12165	3.42356	7.93656	1.48391e-11	protein=hypothetical protein
locus_tag=HHJ01_07865	-3.41823	6.3024	4.47617e-10	protein=DEAD/DEAH box helicase
locus_tag=HHJ01_06865	-3.41431	6.40102	1.29787e-11	protein=23S rRNA (adenine(2503)-C(2))-methyltransferase RlmN
locus_tag=HHJ01_11070	-3.41339	6.309	5.40592e-11	protein=malate dehydrogenase
locus_tag=HHJ01_11925	3.4055	7.93298	8.69925e-12	protein=DNA lyase
locus_tag=HHJ01_05780	-3.38377	10.3424	8.55626e-11	protein=elongation factor G
locus_tag=HHJ01_02915	-3.37496	7.89687	4.53713e-12	protein=serine--tRNA ligase
locus_tag=HHJ01_12780	3.3707	6.73434	1.16235e-11	protein=thioredoxin family protein
locus_tag=HHJ01_05385	-3.35094	10.2801	4.1269e-11	protein=DNA-directed RNA polymerase subunit beta'
locus_tag=HHJ01_08595	3.33658	8.6755	8.69925e-12	protein=cupin domain-containing protein
locus_tag=HHJ01_05785	-3.32292	7.94115	1.14931e-10	protein=30S ribosomal protein S10
locus_tag=HHJ01_05810	-3.30817	7.03717	6.72171e-11	protein=30S ribosomal protein S19
locus_tag=HHJ01_01465	3.29809	8.3654	3.04592e-10	protein=N-acyl-D-glucosamine 2-epimerase
locus_tag=HHJ01_05835	-3.26766	6.46569	1.28175e-10	protein=50S ribosomal protein L29
locus_tag=HHJ01_02135	3.25816	8.59852	3.50318e-11	protein=zinc ABC transporter substrate-binding protein
locus_tag=HHJ01_07780	-3.25406	8.28051	1.29787e-11	protein=NAD-dependent epimerase/dehydratase family protein
locus_tag=HHJ01_11765	-3.24223	7.43581	6.72171e-11	protein=translational GTPase TypA
locus_tag=HHJ01_05840	-3.23658	7.26674	7.40081e-11	protein=30S ribosomal protein S17
locus_tag=HHJ01_05805	-3.23609	9.45002	6.52706e-11	protein=50S ribosomal protein L2
locus_tag=HHJ01_00245	-3.23188	6.41528	1.065e-10	protein=formate C-acetyltransferase
locus_tag=HHJ01_07580	3.23136	8.75992	6.49887e-11	protein=copper-translocating P-type ATPase
locus_tag=HHJ01_05390	-3.21757	10.1482	3.24108e-11	protein=DNA-directed RNA polymerase subunit beta
locus_tag=HHJ01_11510	-3.21371	8.09516	4.44484e-11	protein=CTP synthase
locus_tag=HHJ01_10100	3.21014	8.82042	2.61254e-11	protein=hypothetical protein
locus_tag=HHJ01_04065	-3.19477	5.59429	8.51066e-11	protein=hypothetical protein
locus_tag=HHJ01_12840	3.18703	2.68474	2.61073e-08	protein=hypothetical protein
locus_tag=HHJ01_06530	3.17962	14.1831	4.32718e-11	protein=glutamate decarboxylase
locus_tag=HHJ01_05820	-3.1778	7.54511	5.15316e-11	protein=50S ribosomal protein L22
locus_tag=HHJ01_04980	-3.17703	5.69438	5.35155e-11	protein=3-phosphoshikimate 1-carboxyvinyltransferase
locus_tag=HHJ01_03625	-3.1734	7.11964	9.20537e-11	protein=30S ribosomal protein S14
locus_tag=HHJ01_12915	-3.17221	1.53443	4.35781e-06	protein=hypothetical protein
locus_tag=HHJ01_05830	-3.16883	7.81192	5.72322e-11	protein=50S ribosomal protein L16
locus_tag=HHJ01_05825	-3.16648	8.7245	4.2511e-11	protein=30S ribosomal protein S3
locus_tag=HHJ01_05845	-3.16253	7.33672	1.24088e-10	protein=50S ribosomal protein L14
locus_tag=HHJ01_04650	-3.15986	4.38387	1.23162e-10	protein=hypothetical protein
locus_tag=HHJ01_03550	-3.14894	6.35164	7.63658e-10	protein=hypothetical protein
locus_tag=HHJ01_07095	-3.1469	8.16343	2.63443e-11	protein=50S ribosomal protein L9
locus_tag=HHJ01_05575	-3.13631	6.24908	3.31533e-11	protein=sulfatase
locus_tag=HHJ01_04490	3.12602	8.95517	8.88599e-11	protein=hypothetical protein
locus_tag=HHJ01_07550	3.11911	8.93702	2.00061e-11	protein=large conductance mechanosensitive channel protein MscL
locus_tag=HHJ01_01635	3.11033	11.0389	4.53713e-12	protein=PDZ domain-containing protein
locus_tag=HHJ01_10950	-3.09283	4.3472	1.16146e-07	protein=capsular biosynthesis protein
locus_tag=HHJ01_10445	3.08359	10.0934	8.51066e-11	protein=hypothetical protein
locus_tag=HHJ01_11170	-3.08294	11.123	2.39307e-11	protein=autotransporter outer membrane beta-barrel domain-containing protein
locus_tag=HHJ01_11185	3.08115	9.13991	8.52686e-12	protein=DoxX family protein
locus_tag=HHJ01_05035	3.06414	7.95371	7.16873e-11	protein=hypothetical protein
locus_tag=HHJ01_03485	3.05419	7.19742	3.31533e-11	protein=entericidin
locus_tag=HHJ01_09570	-3.05144	3.96054	6.51459e-09	protein=membrane protein insertion efficiency factor YidD
locus_tag=HHJ01_07775	-3.04979	9.07355	4.14259e-11	protein=aminoglycoside phosphotransferase family protein
locus_tag=HHJ01_05685	3.04007	8.87572	2.12307e-11	protein=RHS repeat-associated core domain-containing protein
locus_tag=HHJ01_06170	-3.03675	8.02439	4.14259e-11	protein=glucose-6-phosphate isomerase
locus_tag=HHJ01_04815	3.03298	8.2495	1.05035e-10	protein=hypothetical protein
locus_tag=HHJ01_05265	3.02972	6.57765	3.51996e-11	protein=NAAT family transporter
locus_tag=HHJ01_05400	-3.02195	8.28037	6.72171e-11	protein=50S ribosomal protein L10
locus_tag=HHJ01_13125	3.02066	5.20825	6.03919e-10	protein=hypothetical protein
locus_tag=HHJ01_04645	-3.02039	5.42051	2.49638e-10	protein=hypothetical protein
locus_tag=HHJ01_12715	-3.01465	5.15833	1.21765e-09	protein=RDD family protein
locus_tag=HHJ01_11425	3.01455	6.81971	9.35365e-11	protein=hypothetical protein
locus_tag=HHJ01_10620	3.00891	10.0161	5.35155e-11	protein=efflux RND transporter periplasmic adaptor subunit
locus_tag=HHJ01_09405	-3.00613	3.43629	3.40781e-09	protein=hypothetical protein
locus_tag=HHJ01_07680	-2.99995	10.4833	1.065e-10	protein=TonB-dependent receptor
locus_tag=HHJ01_10135	-2.9957	8.09356	1.43146e-11	protein=aconitate hydratase AcnA
locus_tag=HHJ01_10160	2.99564	10.5651	1.29787e-11	protein=peptide-methionine (R)-S-oxide reductase MsrB
locus_tag=HHJ01_08525	-2.99414	8.25201	8.28714e-11	protein=50S ribosomal protein L6
locus_tag=HHJ01_02970	-2.98665	7.38714	8.45364e-11	protein=adenylosuccinate synthase
locus_tag=HHJ01_04290	2.98414	6.14664	5.00527e-10	protein=cupin domain-containing protein
locus_tag=HHJ01_07755	-2.98194	8.05915	1.29787e-11	protein=proline--tRNA ligase
locus_tag=HHJ01_11840	-2.98055	4.65074	1.35401e-09	protein=DUF4328 domain-containing protein
locus_tag=HHJ01_08515	-2.97838	8.38011	5.06068e-11	protein=30S ribosomal protein S5
locus_tag=HHJ01_05430	-2.97565	11.7236	2.00065e-11	protein=elongation factor Tu
locus_tag=HHJ01_10955	-2.97274	3.81535	1.07337e-08	protein=glycosyltransferase
locus_tag=HHJ01_06855	-2.97091	7.58855	4.06502e-11	protein=transcription antitermination factor NusB
locus_tag=HHJ01_07375	2.96471	1.15587	9.45742e-06	protein=hypothetical protein
locus_tag=HHJ01_10315	-2.96267	4.25872	5.31908e-09	protein=hypothetical protein
locus_tag=HHJ01_11680	-2.95353	5.86518	1.53496e-10	protein=ABC transporter ATP-binding protein
locus_tag=HHJ01_06255	-2.95346	5.57853	8.47121e-11	protein=uracil-DNA glycosylase
locus_tag=HHJ01_11235	2.95235	5.11619	7.59326e-10	protein=hypothetical protein
locus_tag=HHJ01_02040	-2.94493	1.13584	1.31506e-05	protein=glycosyltransferase family 2 protein
locus_tag=HHJ01_05370	2.94489	8.57582	4.66154e-11	protein=hypothetical protein
locus_tag=HHJ01_03605	-2.93799	8.15683	2.63443e-11	protein=triose-phosphate isomerase
locus_tag=HHJ01_08520	-2.93796	8.16821	1.03409e-10	protein=50S ribosomal protein L18
locus_tag=HHJ01_08930	-2.93342	7.78735	8.45892e-12	protein=sodium/solute symporter
locus_tag=HHJ01_11910	2.93143	7.18561	3.51996e-11	protein=hypothetical protein
locus_tag=HHJ01_06165	-2.92884	10.0562	1.14303e-10	protein=pyruvate, phosphate dikinase
locus_tag=HHJ01_10350	-2.92621	6.39753	6.35372e-11	protein=hypothetical protein
locus_tag=HHJ01_01905	-2.91953	3.31202	5.58401e-08	protein=alanine:cation symporter family protein
locus_tag=HHJ01_08355	2.91517	13.9851	9.02281e-11	protein=hypothetical protein
locus_tag=HHJ01_00970	-2.91417	8.87676	1.16235e-11	protein=translation elongation factor Ts
locus_tag=HHJ01_00300	-2.90587	5.50398	2.15675e-09	protein=MFS transporter
locus_tag=HHJ01_05405	-2.90198	9.15562	2.40414e-11	protein=50S ribosomal protein L1
locus_tag=HHJ01_10975	-2.88093	4.5798	7.49052e-10	protein=glycosyltransferase family 4 protein
locus_tag=HHJ01_00650	2.87786	7.65628	5.67268e-10	protein=DUF3472 domain-containing protein
locus_tag=HHJ01_04975	-2.86901	6.86451	2.00061e-11	protein=hypothetical protein
locus_tag=HHJ01_05960	-2.86531	8.06336	3.80665e-10	protein=30S ribosomal protein S16
locus_tag=HHJ01_12225	2.86295	7.73767	2.22425e-10	protein=hypothetical protein
locus_tag=HHJ01_06155	-2.85429	3.71472	1.25417e-09	protein=leucyl/phenylalanyl-tRNA--protein transferase
locus_tag=HHJ01_11515	-2.85426	6.74738	5.84305e-11	protein=3-deoxy-manno-octulosonate cytidylyltransferase
locus_tag=HHJ01_09945	2.85212	10.4492	1.50336e-11	protein=SagB/ThcOx family dehydrogenase
locus_tag=HHJ01_12770	2.84355	12.1791	1.00925e-10	protein=thioredoxin family protein
locus_tag=HHJ01_07845	2.84174	7.04022	3.27726e-10	protein=metabolite traffic protein EboE
locus_tag=HHJ01_08190	-2.83661	6.14996	8.19733e-11	protein=biotin synthase BioB
locus_tag=HHJ01_10830	2.83461	7.54466	1.24088e-10	protein=RHS repeat protein
locus_tag=HHJ01_08935	-2.8328	6.86823	1.29787e-11	protein=galactokinase
locus_tag=HHJ01_03965	-2.81715	5.25498	2.28201e-09	protein=HAD hydrolase-like protein
locus_tag=HHJ01_05775	-2.81403	8.39452	1.07165e-10	protein=30S ribosomal protein S7
locus_tag=HHJ01_11305	-2.81152	5.59678	1.72143e-10	protein=threonine/serine exporter family protein
locus_tag=HHJ01_05050	2.80724	8.28635	5.35155e-11	protein=hypothetical protein
locus_tag=HHJ01_05120	-2.80612	5.72677	1.4888e-09	protein=VWA domain-containing protein
locus_tag=HHJ01_04890	-2.80368	7.55938	9.92035e-11	protein=aspartate kinase
locus_tag=HHJ01_01675	2.80337	5.49361	1.89915e-10	protein=hypothetical protein
locus_tag=HHJ01_05200	2.80059	0.766778	7.87506e-06	protein=hypothetical protein
locus_tag=HHJ01_10965	-2.79578	4.52415	1.25081e-09	protein=glycosyltransferase
locus_tag=HHJ01_12460	-2.79372	5.92241	1.06147e-10	protein=ribulose-phosphate 3-epimerase
locus_tag=HHJ01_09575	-2.79339	4.50006	7.20933e-09	protein=ribonuclease P protein component
locus_tag=HHJ01_09715	2.78755	10.458	8.79709e-11	protein=hypothetical protein
locus_tag=HHJ01_08185	-2.78542	6.56267	8.86071e-11	protein=adenosylmethionine--8-amino-7-oxononanoate transaminase
locus_tag=HHJ01_06915	-2.78516	8.9309	5.40592e-11	protein=30S ribosomal protein S11
locus_tag=HHJ01_03535	-2.78351	7.51558	7.57152e-11	protein=hypothetical protein
locus_tag=HHJ01_03045	2.7834	3.55522	2.90518e-09	protein=hypothetical protein
locus_tag=HHJ01_00965	-2.78322	9.07015	1.28512e-11	protein=30S ribosomal protein S2
locus_tag=HHJ01_06860	-2.78076	6.8088	7.1436e-11	protein=signal recognition particle-docking protein FtsY
locus_tag=HHJ01_10960	-2.77277	4.00369	6.93343e-09	protein=glycosyltransferase family 2 protein
locus_tag=HHJ01_11315	-2.76911	6.44216	6.73612e-11	protein=type I restriction-modification system subunit M
locus_tag=HHJ01_07420	-2.76648	6.46224	1.79077e-10	protein=tRNA (N6-isopentenyl adenosine(37)-C2)-methylthiotransferase MiaB
locus_tag=HHJ01_00460	2.76537	11.2968	6.2866e-11	protein=hypothetical protein
locus_tag=HHJ01_07860	2.76407	12.3557	2.35972e-11	protein=hypothetical protein
locus_tag=HHJ01_09460	2.75879	6.39657	1.2399e-10	protein=MFS transporter
locus_tag=HHJ01_10980	-2.75785	4.47241	2.92921e-09	protein=glycosyltransferase
locus_tag=HHJ01_08160	-2.75706	4.57601	1.37731e-09	protein=glycosyltransferase family 2 protein
locus_tag=HHJ01_08530	-2.75464	8.57067	6.31241e-11	protein=30S ribosomal protein S8
locus_tag=HHJ01_10990	-2.75455	4.10724	3.70011e-09	protein=glycosyltransferase family 4 protein
locus_tag=HHJ01_08080	-2.75357	4.55235	3.90683e-10	protein=hypothetical protein
locus_tag=HHJ01_11000	-2.75351	2.77253	2.18841e-07	protein=putative colanic acid biosynthesis acetyltransferase
locus_tag=HHJ01_07005	2.75343	9.41542	4.86011e-11	protein=hypothetical protein
locus_tag=HHJ01_07770	-2.75201	8.71099	8.45364e-11	protein=nucleotidyltransferase
locus_tag=HHJ01_09515	-2.74738	8.37972	5.35155e-11	protein=30S ribosomal protein S9
locus_tag=HHJ01_04895	-2.74711	7.48893	3.7761e-11	protein=homoserine dehydrogenase
locus_tag=HHJ01_00995	2.74664	8.3047	2.50762e-10	protein=amidohydrolase
locus_tag=HHJ01_07285	2.74474	7.70354	3.40781e-09	protein=TIGR01777 family protein
locus_tag=HHJ01_07365	2.74323	6.00995	6.76658e-10	protein=sel1 repeat family protein
locus_tag=HHJ01_01915	2.74007	5.88518	8.40069e-09	protein=hypothetical protein
locus_tag=HHJ01_12310	-2.73007	5.62601	1.90293e-10	protein=translation initiation factor IF-1
locus_tag=HHJ01_02000	-2.73004	1.46887	1.32275e-05	protein=glycosyltransferase family 2 protein
locus_tag=HHJ01_01670	2.72937	6.88586	7.84209e-11	protein=hypothetical protein
locus_tag=HHJ01_05040	-2.72561	9.17808	7.57152e-11	protein=hypothetical protein
locus_tag=HHJ01_01955	-2.71857	3.82522	7.61068e-09	protein=MATE family efflux transporter
locus_tag=HHJ01_11005	-2.71461	3.94363	2.33026e-09	protein=glycosyltransferase family 2 protein
locus_tag=HHJ01_11595	-2.70651	5.90933	1.03409e-10	protein=ABC transporter ATP-binding protein
locus_tag=HHJ01_11685	-2.70558	5.60923	9.41232e-10	protein=ATP-binding cassette domain-containing protein
locus_tag=HHJ01_11670	-2.69662	6.45646	4.32862e-11	protein=ABC transporter permease subunit
locus_tag=HHJ01_05415	-2.69519	8.35161	1.54327e-10	protein=transcription termination/antitermination factor NusG
locus_tag=HHJ01_05160	-2.69029	4.86092	6.84029e-09	protein=dTMP kinase
locus_tag=HHJ01_01750	-2.68781	4.23694	1.79361e-09	protein=bifunctional 4-hydroxy-2-oxoglutarate aldolase/2-dehydro-3-deoxy-phosphogluconate aldolase
locus_tag=HHJ01_11060	-2.68778	6.65328	1.85201e-09	protein=2-succinyl-5-enolpyruvyl-6-hydroxy-3-cyclohexene-1-carboxylic-acid synthase
locus_tag=HHJ01_06115	-2.68244	5.41115	3.18086e-10	protein=DUF4159 domain-containing protein
locus_tag=HHJ01_02085	-2.68237	1.72167	8.27813e-05	protein=glycosyltransferase family 4 protein
locus_tag=HHJ01_11300	-2.67963	8.11478	5.40592e-11	protein=methionine synthase
locus_tag=HHJ01_01950	-2.67851	4.26303	1.53557e-08	protein=ubiquinone/menaquinone biosynthesis methyltransferase
locus_tag=HHJ01_12455	-2.67576	9.2558	6.72171e-11	protein=leucine--tRNA ligase
locus_tag=HHJ01_11675	-2.67574	7.17703	2.12307e-11	protein=ABC transporter substrate-binding protein
locus_tag=HHJ01_12805	2.67386	3.17734	4.76812e-06	protein=VWA domain-containing protein
locus_tag=HHJ01_07190	2.67367	12.2305	6.37606e-11	protein=hypothetical protein
locus_tag=HHJ01_05420	-2.67224	7.68353	9.89421e-11	protein=preprotein translocase subunit SecE
locus_tag=HHJ01_07795	2.67196	6.96793	2.50762e-10	protein=hypothetical protein
locus_tag=HHJ01_12710	-2.67059	6.59984	6.72171e-11	protein=FtsX-like permease family protein
locus_tag=HHJ01_06960	-2.66947	6.73663	5.40592e-11	protein=redox-regulated ATPase YchF
locus_tag=HHJ01_03165	-2.66921	3.77189	5.19805e-07	protein=YdcF family protein
locus_tag=HHJ01_05770	-2.66706	7.7685	4.46708e-10	protein=30S ribosomal protein S12
locus_tag=HHJ01_05115	-2.6643	6.13309	4.13093e-10	protein=VWA domain-containing protein
locus_tag=HHJ01_06340	2.65902	3.17173	2.61178e-08	protein=ankyrin repeat domain-containing protein
locus_tag=HHJ01_13190	2.65039	7.12415	2.79989e-11	protein=hypothetical protein
locus_tag=HHJ01_05470	-2.64896	6.12586	1.48968e-10	protein=methylenetetrahydrofolate reductase
locus_tag=HHJ01_02050	-2.64727	1.49197	1.65024e-05	protein=glycosyltransferase
locus_tag=HHJ01_04520	2.6374	6.03709	6.98418e-10	protein=hypothetical protein
locus_tag=HHJ01_12305	-2.63515	6.21903	4.41049e-10	protein=multidrug efflux RND transporter permease subunit
locus_tag=HHJ01_09675	-2.63465	4.93152	2.48627e-09	protein=phosphoribosylglycinamide formyltransferase
locus_tag=HHJ01_01605	-2.63155	6.96775	4.07247e-11	protein=serine/threonine protein kinase
locus_tag=HHJ01_11600	-2.62919	5.79361	4.2672e-10	protein=ABC transporter ATP-binding protein
locus_tag=HHJ01_02515	-2.62436	3.61431	8.10465e-08	protein=amino acid ABC transporter ATP-binding protein
locus_tag=HHJ01_02930	-2.62175	2.2045	1.56131e-05	protein=hypothetical protein
locus_tag=HHJ01_11500	2.62148	8.38449	1.3924e-09	protein=NAD-dependent DNA ligase LigA
locus_tag=HHJ01_04180	2.61965	8.62372	9.17663e-08	protein=SDR family oxidoreductase
locus_tag=HHJ01_01850	-2.61793	3.23888	4.95885e-08	protein=PEP-CTERM sorting domain-containing protein
locus_tag=HHJ01_00180	-2.6144	5.54509	8.94847e-09	protein=indole-3-glycerol-phosphate synthase
locus_tag=HHJ01_03070	2.61436	7.51122	5.35155e-11	protein=C_GCAxxG_C_C family protein
locus_tag=HHJ01_09760	-2.61341	4.57828	1.42999e-09	protein=ligand-binding protein SH3
locus_tag=HHJ01_02585	-2.61215	6.37843	3.73742e-11	protein=hypothetical protein
locus_tag=HHJ01_08535	-2.60913	9.25604	6.72171e-11	protein=50S ribosomal protein L5
locus_tag=HHJ01_05410	-2.60529	8.22321	8.82622e-11	protein=50S ribosomal protein L11
locus_tag=HHJ01_09510	-2.60528	8.75849	6.79082e-11	protein=50S ribosomal protein L13
locus_tag=HHJ01_12920	-2.6003	4.30049	5.35422e-09	protein=hypothetical protein
locus_tag=HHJ01_06920	-2.59971	9.00285	2.12307e-11	protein=30S ribosomal protein S13
locus_tag=HHJ01_00190	-2.5995	7.02961	4.71707e-10	protein=tryptophan synthase subunit beta
locus_tag=HHJ01_03650	2.59938	9.639	1.44602e-10	protein=copper-translocating P-type ATPase
locus_tag=HHJ01_11890	2.59534	4.78416	3.36004e-09	protein=DUF3784 domain-containing protein
locus_tag=HHJ01_10880	2.59247	5.25125	7.08337e-10	protein=alpha-L-fucosidase
locus_tag=HHJ01_04665	2.58109	7.97534	7.21703e-10	protein=family 20 glycosylhydrolase
locus_tag=HHJ01_07230	2.57728	11.2767	7.57152e-11	protein=phosphopyruvate hydratase
locus_tag=HHJ01_03970	-2.57712	5.1831	4.86875e-10	protein=hypothetical protein
locus_tag=HHJ01_07850	-2.57564	5.0431	6.08174e-10	protein=glycoside hydrolase family 95 protein
locus_tag=HHJ01_00020	-2.5735	9.55077	3.91709e-11	protein=DNA-directed RNA polymerase subunit alpha
locus_tag=HHJ01_12300	-2.57211	5.11624	1.27243e-09	protein=efflux RND transporter periplasmic adaptor subunit
locus_tag=HHJ01_01275	-2.57072	4.71054	6.15149e-09	protein=glycosyltransferase family 2 protein
locus_tag=HHJ01_08125	2.57062	6.1582	4.23338e-10	protein=hypothetical protein
locus_tag=HHJ01_04090	2.57059	2.49254	5.12354e-07	protein=hypothetical protein
locus_tag=HHJ01_06175	-2.55687	6.85959	7.1436e-11	protein=sel1 repeat family protein
locus_tag=HHJ01_05165	-2.55475	6.46811	9.31591e-11	protein=MBL fold metallo-hydrolase
locus_tag=HHJ01_11495	-2.55446	6.55053	4.2511e-11	protein=hypothetical protein
locus_tag=HHJ01_00520	-2.55274	6.55015	1.23773e-09	protein=nucleoside-diphosphate kinase
locus_tag=HHJ01_10000	2.54857	7.85861	1.83173e-09	protein=arsenate reductase family protein
locus_tag=HHJ01_03715	-2.54676	9.20783	6.61523e-11	protein=Rne/Rng family ribonuclease
locus_tag=HHJ01_09925	2.54569	4.12951	2.78677e-08	protein=hypothetical protein
locus_tag=HHJ01_11055	-2.54379	7.69562	5.84305e-11	protein=methionine--tRNA ligase
locus_tag=HHJ01_07250	-2.5437	2.32829	1.13166e-07	protein=hypothetical protein
locus_tag=HHJ01_08395	-2.54368	7.36936	2.43301e-10	protein=DEAD/DEAH box helicase
locus_tag=HHJ01_09810	-2.54336	7.9773	2.60949e-11	protein=fumarate hydratase
locus_tag=HHJ01_07280	2.54332	6.81612	5.86668e-10	protein=lipocalin family protein
locus_tag=HHJ01_05295	2.54274	9.8323	1.29787e-11	protein=disulfide bond chaperone
locus_tag=HHJ01_11950	2.54194	9.92711	1.29787e-11	protein=cytochrome ubiquinol oxidase subunit I
locus_tag=HHJ01_07305	2.53984	6.37625	4.23338e-10	protein=hypothetical protein
locus_tag=HHJ01_08510	-2.53918	8.27313	1.25001e-10	protein=50S ribosomal protein L15
locus_tag=HHJ01_09680	2.52437	12.116	2.14359e-10	protein=FKBP-type peptidyl-prolyl cis-trans isomerase
locus_tag=HHJ01_05045	-2.52118	9.73151	6.2866e-11	protein=GGGtGRT protein
locus_tag=HHJ01_04880	2.52021	9.84772	3.14668e-11	protein=hypothetical protein
locus_tag=HHJ01_07425	-2.52017	6.18261	2.02638e-10	protein=class I SAM-dependent RNA methyltransferase
locus_tag=HHJ01_10615	2.51994	11.1594	3.84892e-11	protein=efflux RND transporter permease subunit
locus_tag=HHJ01_03565	2.51035	6.5926	1.23617e-09	protein=ComF family protein
locus_tag=HHJ01_06850	-2.50222	7.06123	5.12664e-10	protein=6,7-dimethyl-8-ribityllumazine synthase
locus_tag=HHJ01_10005	2.50198	8.30561	7.57152e-11	protein=ion transporter
locus_tag=HHJ01_03570	2.50164	7.39583	8.51603e-11	protein=acyl-CoA thioesterase
locus_tag=HHJ01_06910	-2.50064	9.13132	8.29522e-11	protein=30S ribosomal protein S4
locus_tag=HHJ01_07715	2.49905	5.86301	4.12451e-10	protein=hypothetical protein
locus_tag=HHJ01_11490	-2.49769	6.39898	8.44963e-10	protein=prephenate dehydratase
locus_tag=HHJ01_08540	-2.49419	8.3925	8.84544e-11	protein=50S ribosomal protein L24
locus_tag=HHJ01_06635	-2.49334	2.90108	2.54705e-06	protein=MFS transporter
locus_tag=HHJ01_10530	-2.48409	5.58158	7.921e-10	protein=tRNA preQ1(34) S-adenosylmethionine ribosyltransferase-isomerase QueA
locus_tag=HHJ01_09965	-2.48389	5.94194	1.12802e-09	protein=tRNA (guanosine(37)-N1)-methyltransferase TrmD
locus_tag=HHJ01_00175	-2.47989	7.52561	5.24514e-10	protein=anthranilate phosphoribosyltransferase
locus_tag=HHJ01_11590	-2.46445	3.32897	3.70023e-08	protein=hypothetical protein
locus_tag=HHJ01_05315	-2.4633	4.60615	6.96673e-09	protein=DMT family transporter
locus_tag=HHJ01_06080	2.46251	5.81767	2.54772e-09	protein=TIGR02206 family membrane protein
locus_tag=HHJ01_05325	-2.46224	7.49745	5.35155e-11	protein=cysteine--tRNA ligase
locus_tag=HHJ01_11210	2.46163	10.0976	8.84544e-11	protein=hypothetical protein
locus_tag=HHJ01_00835	-2.46107	5.95678	2.02638e-10	protein=lysophospholipid acyltransferase family protein
locus_tag=HHJ01_05500	2.45691	8.06579	5.84305e-11	protein=TolC family protein
locus_tag=HHJ01_03380	2.45621	6.06398	7.82132e-10	protein=family 20 glycosylhydrolase
locus_tag=HHJ01_05175	2.45285	7.72165	9.40243e-10	protein=DUF1232 domain-containing protein
locus_tag=HHJ01_04640	-2.4521	1.32092	1.34423e-05	protein=hypothetical protein
locus_tag=HHJ01_09695	-2.45105	4.75838	3.33079e-08	protein=peptidase T
locus_tag=HHJ01_08180	2.44942	9.33028	3.56375e-10	protein=hypothetical protein
locus_tag=HHJ01_13090	2.44515	7.41483	2.15667e-09	protein=hypothetical protein
locus_tag=HHJ01_08830	-2.44418	7.26378	1.10111e-10	protein=ABC-F family ATP-binding cassette domain-containing protein
locus_tag=HHJ01_10635	-2.44237	4.43865	2.21762e-09	protein=hypothetical protein
locus_tag=HHJ01_12505	-2.43702	4.05996	9.93542e-09	protein=tRNA-dihydrouridine synthase
locus_tag=HHJ01_08075	-2.43549	5.49187	2.85708e-10	protein=TetR/AcrR family transcriptional regulator
locus_tag=HHJ01_12570	-2.4349	6.1046	5.79921e-10	protein=ABC transporter ATP-binding protein
locus_tag=HHJ01_03810	2.43284	7.36654	3.3493e-09	protein=ATP-binding protein
locus_tag=HHJ01_10380	2.43204	12.2729	1.23162e-10	protein=hypothetical protein
locus_tag=HHJ01_01855	-2.43164	6.09811	1.00518e-10	protein=hypothetical protein
locus_tag=HHJ01_09225	-2.42932	7.4449	4.1616e-11	protein=hypothetical protein
locus_tag=HHJ01_07875	2.42553	8.87855	1.39572e-09	protein=NAD-dependent DNA ligase LigA
locus_tag=HHJ01_10095	2.42449	8.93719	7.33564e-11	protein=zinc metallopeptidase
locus_tag=HHJ01_10970	-2.42215	3.3921	3.25658e-08	protein=acyltransferase
locus_tag=HHJ01_12495	-2.42162	4.13291	1.30751e-08	protein=hypothetical protein
locus_tag=HHJ01_12220	-2.42003	5.86142	3.79125e-10	protein=methionine synthase
locus_tag=HHJ01_01680	2.41786	3.97566	8.11374e-08	protein=hypothetical protein
locus_tag=HHJ01_02225	2.41723	9.23316	2.6284e-11	protein=hydrogenase nickel incorporation protein HypB
locus_tag=HHJ01_00185	-2.41709	6.13909	2.36659e-09	protein=phosphoribosylanthranilate isomerase
locus_tag=HHJ01_10690	-2.41052	8.6904	2.49638e-10	protein=succinate CoA transferase
locus_tag=HHJ01_09565	-2.41013	7.03461	1.09299e-10	protein=membrane protein insertase YidC
locus_tag=HHJ01_00025	-2.409	8.57763	5.40592e-11	protein=50S ribosomal protein L17
locus_tag=HHJ01_00210	-2.40826	5.34418	6.35644e-09	protein=homoserine O-acetyltransferase
locus_tag=HHJ01_09235	2.40614	6.96725	3.31533e-11	protein=hypothetical protein
locus_tag=HHJ01_02740	2.40386	7.85363	7.6109e-11	protein=DUF805 domain-containing protein
locus_tag=HHJ01_06110	-2.39788	7.10949	4.47617e-10	protein=hypothetical protein
locus_tag=HHJ01_04515	2.39643	5.047	1.1148e-08	protein=hypothetical protein
locus_tag=HHJ01_09595	-2.39603	6.07367	2.43301e-10	protein=D-hexose-6-phosphate mutarotase
locus_tag=HHJ01_12280	2.38226	8.32025	2.43301e-10	protein=DUF362 domain-containing protein
locus_tag=HHJ01_10265	2.37932	6.22683	2.32858e-09	protein=hypothetical protein
locus_tag=HHJ01_13095	2.37885	9.00517	1.43741e-10	protein=RHS repeat-associated core domain-containing protein
locus_tag=HHJ01_10130	2.37553	9.61159	5.35155e-11	protein=N-acetylmuramoyl-L-alanine amidase
locus_tag=HHJ01_11570	2.36954	11.1245	2.36774e-10	protein=DUF883 domain-containing protein
locus_tag=HHJ01_05930	-2.36643	4.27597	9.61305e-09	protein=tRNA (guanosine(46)-N7)-methyltransferase TrmB
locus_tag=HHJ01_06160	-2.36615	2.59229	2.22644e-07	protein=four helix bundle protein
locus_tag=HHJ01_09500	-2.36366	7.64298	7.69746e-11	protein=tryptophan--tRNA ligase
locus_tag=HHJ01_03710	-2.36274	6.76544	4.98529e-10	protein=Lrp/AsnC family transcriptional regulator
locus_tag=HHJ01_08375	2.36232	9.33464	1.72183e-11	protein=DoxX family protein
locus_tag=HHJ01_05655	2.36211	8.6419	4.1269e-11	protein=hypothetical protein
locus_tag=HHJ01_07180	2.36075	8.09277	1.7579e-09	protein=zinc-binding dehydrogenase
locus_tag=HHJ01_08270	2.36025	8.86751	1.24088e-10	protein=hypothetical protein
locus_tag=HHJ01_02005	-2.35789	1.98329	3.23474e-06	protein=glycosyltransferase
locus_tag=HHJ01_11115	2.35457	8.33153	4.23338e-10	protein=replication-associated recombination protein A
locus_tag=HHJ01_10985	-2.3539	3.54153	6.16494e-08	protein=hypothetical protein
locus_tag=HHJ01_10995	-2.35136	4.86221	6.61719e-09	protein=glycosyltransferase
locus_tag=HHJ01_05760	2.3488	4.39505	4.2593e-08	protein=acyl-CoA thioesterase
locus_tag=HHJ01_12565	-2.34807	6.06589	2.53958e-09	protein=hypothetical protein
locus_tag=HHJ01_11430	-2.34789	9.38505	6.02057e-11	protein=preprotein translocase subunit SecA
locus_tag=HHJ01_05870	2.34477	5.70839	1.27106e-09	protein=UbiA family prenyltransferase
locus_tag=HHJ01_10140	2.34319	7.0755	3.34538e-10	protein=hypothetical protein
locus_tag=HHJ01_02720	2.34217	6.58818	3.44206e-09	protein=hypothetical protein
locus_tag=HHJ01_11665	-2.34173	5.80881	1.75677e-10	protein=ABC transporter permease
locus_tag=HHJ01_02210	-2.33566	9.04865	2.05856e-10	protein=aspartate--tRNA ligase
locus_tag=HHJ01_11420	2.335	4.57747	2.67766e-09	protein=hypothetical protein
locus_tag=HHJ01_00195	-2.33496	6.63864	1.92176e-09	protein=tryptophan synthase subunit alpha
locus_tag=HHJ01_09015	2.3338	8.84152	3.76788e-11	protein=30S ribosome-binding factor RbfA
locus_tag=HHJ01_05215	-2.3318	3.27935	1.02833e-06	protein=hypothetical protein
locus_tag=HHJ01_09970	-2.33129	5.9356	2.07169e-10	protein=small basic protein
locus_tag=HHJ01_03995	-2.3311	5.97535	1.53496e-10	protein=aspartate 1-decarboxylase
locus_tag=HHJ01_02730	-2.33013	7.48749	9.55999e-11	protein=D-alanyl-D-alanine carboxypeptidase
locus_tag=HHJ01_06845	-2.32682	8.17255	2.1183e-10	protein=bifunctional 3,4-dihydroxy-2-butanone-4-phosphate synthase/GTP cyclohydrolase II
locus_tag=HHJ01_12695	-2.32313	8.46207	1.06251e-10	protein=alanine--tRNA ligase
locus_tag=HHJ01_00330	-2.32036	4.61513	1.23773e-09	protein=hypothetical protein
locus_tag=HHJ01_09930	2.31759	5.06465	1.51634e-08	protein=hypothetical protein
locus_tag=HHJ01_10345	2.31602	10.7103	2.50505e-10	protein=peroxiredoxin
locus_tag=HHJ01_01470	2.30246	8.29935	3.97581e-09	protein=exo-alpha-sialidase
locus_tag=HHJ01_10125	2.30198	9.03065	1.25842e-10	protein=aldo/keto reductase
locus_tag=HHJ01_01755	-2.29946	5.95794	2.1183e-10	protein=glucuronate isomerase
locus_tag=HHJ01_01460	2.29823	7.87781	4.89486e-10	protein=hypothetical protein
locus_tag=HHJ01_08810	2.29761	4.50968	3.73055e-08	protein=sulfatase-like hydrolase/transferase
locus_tag=HHJ01_11700	-2.29556	0.0913441	0.000986759	protein=hypothetical protein
locus_tag=HHJ01_04380	2.29055	5.32588	1.24676e-09	protein=hypothetical protein
locus_tag=HHJ01_00825	-2.29017	8.7869	6.02057e-11	protein=tetratricopeptide repeat protein
locus_tag=HHJ01_09410	-2.29002	3.9667	2.19911e-08	protein=hypothetical protein
locus_tag=HHJ01_12925	-2.29	3.91179	5.79373e-08	protein=four helix bundle protein
locus_tag=HHJ01_00840	-2.28961	6.40212	2.965e-10	protein=bifunctional methylenetetrahydrofolate dehydrogenase/methenyltetrahydrofolate cyclohydrolase FolD
locus_tag=HHJ01_07575	2.2855	6.71743	2.20901e-09	protein=glycoside hydrolase family 16 protein
locus_tag=HHJ01_11760	-2.28549	7.56461	2.98234e-11	protein=branched-chain-amino-acid transaminase
locus_tag=HHJ01_02435	2.28428	8.96851	4.71707e-10	protein=NAD(P)H-dependent oxidoreductase
locus_tag=HHJ01_12515	2.28217	4.3898	1.74089e-08	protein=sugar-binding protein
locus_tag=HHJ01_07840	2.2787	6.5558	7.7734e-10	protein=hypothetical protein
locus_tag=HHJ01_12480	-2.27524	8.87042	7.37831e-11	protein=biosynthetic-type acetolactate synthase large subunit
locus_tag=HHJ01_03600	2.27438	8.802	6.2866e-11	protein=prepilin-type N-terminal cleavage/methylation domain-containing protein
locus_tag=HHJ01_08645	2.26787	3.63661	6.83247e-07	protein=winged helix-turn-helix transcriptional regulator
locus_tag=HHJ01_11990	2.26668	10.5464	8.88599e-11	protein=ferritin
locus_tag=HHJ01_11565	2.26636	9.95938	2.40414e-11	protein=hypothetical protein
locus_tag=HHJ01_04840	-2.26441	6.58178	6.76406e-10	protein=class I SAM-dependent rRNA methyltransferase
locus_tag=HHJ01_07385	2.26426	5.97284	1.88514e-08	protein=hypothetical protein
locus_tag=HHJ01_05125	-2.26085	5.13678	9.08152e-09	protein=undecaprenyl-diphosphate phosphatase
locus_tag=HHJ01_00895	2.2555	12.8248	3.02918e-08	protein=autotransporter domain-containing protein
locus_tag=HHJ01_04845	-2.25437	8.83458	1.74681e-11	protein=glucosamine-6-phosphate deaminase
locus_tag=HHJ01_10110	2.24459	7.46646	1.30125e-10	protein=hypothetical protein
locus_tag=HHJ01_03170	-2.2401	3.84161	6.52612e-08	protein=CPBP family intramembrane metalloprotease
locus_tag=HHJ01_10070	2.23807	9.2158	6.2866e-11	protein=sel1 repeat family protein
locus_tag=HHJ01_08820	2.23737	11.4219	8.8044e-10	protein=ribosome-associated translation inhibitor RaiA
locus_tag=HHJ01_06130	-2.23326	5.60178	2.47455e-08	protein=VWA domain-containing protein
locus_tag=HHJ01_06250	-2.23259	7.92037	5.65186e-11	protein=serine/threonine protein kinase
locus_tag=HHJ01_03210	2.23186	7.9958	6.00872e-10	protein=hypothetical protein
locus_tag=HHJ01_07615	-2.23129	6.11055	4.86641e-10	protein=4Fe-4S dicluster domain-containing protein
locus_tag=HHJ01_12605	2.22556	11.292	1.08603e-10	protein=MoxR family ATPase
locus_tag=HHJ01_11320	-2.21826	6.63598	5.98149e-10	protein=restriction endonuclease subunit S
locus_tag=HHJ01_06240	2.21807	7.26308	1.24771e-09	protein=hypothetical protein
locus_tag=HHJ01_00595	2.21756	11.6371	4.23338e-10	protein=superoxide dismutase
locus_tag=HHJ01_00985	2.21443	7.26364	1.65177e-09	protein=ABC transporter ATP-binding protein
locus_tag=HHJ01_08085	-2.21319	5.78077	3.91286e-09	protein=hypothetical protein
locus_tag=HHJ01_10755	2.21184	7.3683	3.87544e-10	protein=hypothetical protein
locus_tag=HHJ01_03755	-2.2115	4.41865	5.00991e-08	protein=ATP-binding cassette domain-containing protein
locus_tag=HHJ01_03395	-2.20888	5.7388	2.58693e-09	protein=hypothetical protein
locus_tag=HHJ01_11560	2.20505	8.99754	3.36591e-11	protein=hypothetical protein
locus_tag=HHJ01_05665	2.203	4.52925	3.50225e-08	protein=DUF4190 domain-containing protein
locus_tag=HHJ01_06120	-2.2025	6.36618	1.28728e-09	protein=hypothetical protein
locus_tag=HHJ01_03960	-2.20242	6.09004	1.09385e-09	protein=sugar O-acetyltransferase
locus_tag=HHJ01_01810	2.20089	8.40391	8.93107e-11	protein=RHS repeat-associated core domain-containing protein
locus_tag=HHJ01_04750	2.19957	9.08428	5.91559e-10	protein=M42 family metallopeptidase
locus_tag=HHJ01_09745	2.19947	9.84275	4.4016e-11	protein=hypothetical protein
locus_tag=HHJ01_02100	2.19736	7.28127	1.87144e-09	protein=hypothetical protein
locus_tag=HHJ01_09335	-2.19545	6.36542	1.43459e-09	protein=GTP cyclohydrolase I FolE2
locus_tag=HHJ01_06150	-2.19519	5.85933	1.6973e-09	protein=A/G-specific adenine glycosylase
locus_tag=HHJ01_04060	-2.19398	4.80551	4.57139e-09	protein=glycosyltransferase
locus_tag=HHJ01_03955	-2.19133	8.37913	9.7997e-10	protein=glutamine-hydrolyzing GMP synthase
locus_tag=HHJ01_02695	2.19066	10.9043	3.76788e-11	protein=serine hydrolase
locus_tag=HHJ01_12995	2.18988	3.47856	5.14544e-07	protein=hypothetical protein
locus_tag=HHJ01_08100	-2.18416	6.37839	2.02638e-10	protein=exodeoxyribonuclease VII large subunit
locus_tag=HHJ01_05720	-2.18306	5.58604	5.5918e-10	protein=YjgP/YjgQ family permease
locus_tag=HHJ01_13020	-2.1823	4.1894	1.36364e-08	protein=bifunctional adenosylcobinamide kinase/adenosylcobinamide-phosphate guanylyltransferase
locus_tag=HHJ01_09265	-2.17849	2.49702	1.65206e-05	protein=ABC transporter permease
locus_tag=HHJ01_05210	-2.17797	5.41684	4.58378e-09	protein=c-type cytochrome
locus_tag=HHJ01_03270	-2.17248	5.35201	1.04262e-09	protein=PEGA domain-containing protein
locus_tag=HHJ01_04070	-2.17226	6.17086	1.46332e-09	protein=glycosyltransferase
locus_tag=HHJ01_02965	-2.17085	7.07737	3.65177e-10	protein=TonB-dependent receptor
locus_tag=HHJ01_05220	-2.16809	2.53119	5.69126e-06	protein=cytochrome c
locus_tag=HHJ01_04735	-2.16764	9.2524	1.67315e-09	protein=phosphoribosylformylglycinamidine synthase subunit PurL
locus_tag=HHJ01_05275	2.16729	7.55159	4.89486e-10	protein=hypothetical protein
locus_tag=HHJ01_02870	-2.16704	5.39508	1.07664e-08	protein=beta-N-acetylhexosaminidase
locus_tag=HHJ01_02420	2.16545	8.65246	7.11596e-10	protein=hypothetical protein
locus_tag=HHJ01_10115	-2.16452	8.41489	6.61523e-11	protein=DNA topoisomerase III
locus_tag=HHJ01_09365	-2.16074	5.6332	4.29633e-09	protein=glycosyltransferase
locus_tag=HHJ01_11040	-2.15047	5.69822	2.14816e-09	protein=aminoglycoside phosphotransferase family protein
locus_tag=HHJ01_08230	-2.14746	7.45776	3.12668e-10	protein=50S ribosomal protein L27
locus_tag=HHJ01_05855	-2.14432	8.8921	2.05856e-10	protein=valine--tRNA ligase
locus_tag=HHJ01_10730	-2.14029	4.71535	1.96549e-08	protein=U32 family peptidase
locus_tag=HHJ01_09255	-2.13927	1.85064	1.96073e-06	protein=DMT family protein
locus_tag=HHJ01_10355	2.13783	7.03772	2.39702e-09	protein=mechanosensitive ion channel family protein
locus_tag=HHJ01_09620	-2.13685	6.46595	2.13774e-10	protein=hypothetical protein
locus_tag=HHJ01_02090	-2.13542	2.65405	4.34285e-07	protein=EpsG family protein
locus_tag=HHJ01_05545	-2.13322	3.17402	3.03462e-06	protein=sel1 repeat family protein
locus_tag=HHJ01_07430	-2.13281	4.26898	1.60803e-08	protein=hypothetical protein
locus_tag=HHJ01_06485	2.13268	9.49701	1.24015e-10	protein=ribosomal RNA small subunit methyltransferase A
locus_tag=HHJ01_05065	-2.13244	4.02791	2.92271e-08	protein=tyrosine recombinase
locus_tag=HHJ01_07785	-2.13181	2.72252	5.79644e-06	protein=hypothetical protein
locus_tag=HHJ01_00155	-2.13087	5.62608	9.56613e-09	protein=L-glyceraldehyde 3-phosphate reductase
locus_tag=HHJ01_00830	-2.12993	7.45437	5.92915e-10	protein=hypothetical protein
locus_tag=HHJ01_04055	-2.12944	6.97838	7.10641e-10	protein=hypothetical protein
locus_tag=HHJ01_08155	-2.12881	4.4572	3.51097e-08	protein=GNAT family N-acetyltransferase
locus_tag=HHJ01_01760	-2.12792	5.37302	1.31622e-09	protein=mannonate dehydratase
locus_tag=HHJ01_03050	2.12744	4.84589	1.05387e-08	protein=hypothetical protein
locus_tag=HHJ01_03775	-2.12246	2.99438	2.78282e-07	protein=hypothetical protein
locus_tag=HHJ01_07725	2.12065	7.17612	3.67576e-09	protein=hypothetical protein
locus_tag=HHJ01_08775	2.12035	6.78681	8.98363e-09	protein=DUF3592 domain-containing protein
locus_tag=HHJ01_12765	2.12013	5.66045	1.19196e-07	protein=hypothetical protein
locus_tag=HHJ01_08590	2.11988	9.96172	5.90082e-11	protein=VacB/RNase II family 3'-5' exoribonuclease
locus_tag=HHJ01_05705	-2.11858	3.42463	1.68337e-06	protein=hypothetical protein
locus_tag=HHJ01_02835	-2.1131	8.57701	1.05866e-10	protein=protein translocase subunit SecD
locus_tag=HHJ01_09560	-2.10918	4.77949	6.14476e-09	protein=MBL fold metallo-hydrolase
locus_tag=HHJ01_10525	2.10916	4.68197	7.88518e-09	protein=hypothetical protein
locus_tag=HHJ01_04730	-2.10789	7.25935	7.60152e-09	protein=hypothetical protein
locus_tag=HHJ01_04510	2.10531	3.80598	1.48399e-07	protein=hypothetical protein
locus_tag=HHJ01_08475	2.10507	6.10146	6.51459e-09	protein=hypothetical protein
locus_tag=HHJ01_04165	2.10459	5.63571	3.26714e-09	protein=hypothetical protein
locus_tag=HHJ01_03265	-2.10435	5.63162	3.4282e-09	protein=SufE family protein
locus_tag=HHJ01_04110	2.10425	9.51445	1.09299e-10	protein=gamma carbonic anhydrase family protein
locus_tag=HHJ01_13015	-2.10417	5.15789	3.43717e-09	protein=sugar phosphate isomerase/epimerase
locus_tag=HHJ01_02215	-2.10016	8.16704	1.93088e-09	protein=histidine--tRNA ligase
locus_tag=HHJ01_08235	-2.09771	7.10382	4.23338e-10	protein=50S ribosomal protein L21
locus_tag=HHJ01_13170	2.09707	9.31681	5.72322e-11	protein=hypothetical protein
locus_tag=HHJ01_04745	-2.09291	7.06708	2.84045e-09	protein=hypothetical protein
locus_tag=HHJ01_11855	-2.0895	7.32163	1.88169e-10	protein=cysteine desulfurase
locus_tag=HHJ01_06135	-2.08518	5.32645	1.13032e-08	protein=DUF58 domain-containing protein
locus_tag=HHJ01_09840	2.07658	7.67537	9.20537e-11	protein=hypothetical protein
locus_tag=HHJ01_12175	2.07425	6.69922	7.00006e-10	protein=hypothetical protein
locus_tag=HHJ01_06650	-2.0727	7.97464	1.48968e-10	protein=30S ribosomal protein S15
locus_tag=HHJ01_13155	2.07203	6.29584	5.12664e-10	protein=hypothetical protein
locus_tag=HHJ01_02960	-2.06952	7.51811	1.23378e-10	protein=hypothetical protein
locus_tag=HHJ01_10075	2.06641	10.0219	1.02102e-10	protein=RHS repeat-associated core domain-containing protein
locus_tag=HHJ01_12575	-2.06546	6.52497	2.6353e-09	protein=hypothetical protein
locus_tag=HHJ01_08980	2.06543	9.89878	1.10111e-10	protein=4Fe-4S binding protein
locus_tag=HHJ01_05920	2.06338	6.18824	3.98277e-09	protein=septal ring lytic transglycosylase RlpA family protein
locus_tag=HHJ01_05490	2.06323	9.0691	6.61523e-11	protein=efflux RND transporter permease subunit
locus_tag=HHJ01_04340	-2.06159	7.08249	8.86869e-09	protein=acetolactate synthase small subunit
locus_tag=HHJ01_12600	2.06105	9.73951	6.20314e-11	protein=DUF58 domain-containing protein
locus_tag=HHJ01_04525	2.05907	3.18196	4.12181e-06	protein=hypothetical protein
locus_tag=HHJ01_06830	2.05205	7.64838	7.33564e-11	protein=HEAT repeat domain-containing protein
locus_tag=HHJ01_11240	-2.05189	5.84896	7.72156e-09	protein=L,D-transpeptidase
locus_tag=HHJ01_12555	-2.04144	5.47779	2.09689e-09	protein=hypothetical protein
locus_tag=HHJ01_09260	-2.04055	3.95308	2.55597e-07	protein=ABC transporter permease
locus_tag=HHJ01_00415	2.03731	11.0172	1.69297e-10	protein=hypothetical protein
locus_tag=HHJ01_02780	-2.03573	5.94695	4.89579e-10	protein=SLC13 family permease
locus_tag=HHJ01_08565	2.03564	7.26845	1.53557e-08	protein=Gfo/Idh/MocA family oxidoreductase
locus_tag=HHJ01_11090	-2.03194	8.26818	6.73612e-11	protein=biosynthetic arginine decarboxylase
locus_tag=HHJ01_11785	2.03168	1.62783	0.000175191	protein=family 20 glycosylhydrolase
locus_tag=HHJ01_00170	-2.03064	7.71059	1.87405e-09	protein=anthranilate synthase component I family protein
locus_tag=HHJ01_00560	2.02844	4.87147	8.64248e-09	protein=ankyrin repeat domain-containing protein
locus_tag=HHJ01_06630	-2.02656	3.26679	8.78576e-07	protein=efflux transporter outer membrane subunit
locus_tag=HHJ01_07405	2.02454	5.19911	1.33409e-07	protein=hypothetical protein
locus_tag=HHJ01_07720	2.02363	7.827	2.81132e-10	protein=RHS repeat-associated core domain-containing protein
locus_tag=HHJ01_01815	2.02284	6.83652	4.29771e-09	protein=hypothetical protein
locus_tag=HHJ01_03400	-2.02216	4.16625	2.37193e-08	protein=hypothetical protein
locus_tag=HHJ01_05270	2.02042	3.91635	5.89143e-08	protein=GNAT family N-acetyltransferase
locus_tag=HHJ01_01625	2.02	6.58355	1.21426e-09	protein=multicopper oxidase domain-containing protein
locus_tag=HHJ01_02220	2.01704	3.96857	6.03721e-08	protein=hypothetical protein
locus_tag=HHJ01_05495	2.01688	8.18061	8.36304e-10	protein=hypothetical protein
locus_tag=HHJ01_12755	-2.01464	3.61969	3.10774e-05	protein=ABC transporter permease
locus_tag=HHJ01_02675	-2.01358	9.13738	3.56375e-10	protein=50S ribosomal protein L25
locus_tag=HHJ01_08090	-2.01092	7.06738	1.0203e-09	protein=hypothetical protein
locus_tag=HHJ01_11860	-2.00979	5.54638	1.49813e-09	protein=rhodanese-like domain-containing protein
locus_tag=HHJ01_12655	2.00979	8.58948	3.65837e-10	protein=trypsin-like peptidase domain-containing protein
locus_tag=HHJ01_09960	-2.00661	7.72549	1.01551e-09	protein=peptide chain release factor 2
locus_tag=HHJ01_10740	2.00633	7.33016	2.74762e-09	protein=SUMF1/EgtB/PvdO family nonheme iron enzyme
locus_tag=HHJ01_09910	2.00432	0.357066	0.00156286	protein=hypothetical protein
locus_tag=HHJ01_00975	-2.00387	-0.352981	0.00626215	protein=hypothetical protein
locus_tag=HHJ01_03020	2.00339	10.9683	3.18086e-10	protein=NADH:flavin oxidoreductase
locus_tag=HHJ01_10170	2.00176	5.92337	1.86191e-09	protein=hypothetical protein
locus_tag=HHJ01_12285	2.00063	8.1287	1.38799e-10	protein=aldo/keto reductase
locus_tag=HHJ01_12520	1.99995	2.79122	1.0243e-05	protein=hypothetical protein
locus_tag=HHJ01_10600	1.99951	5.36158	2.66545e-07	protein=bifunctional hydroxymethylpyrimidine kinase/phosphomethylpyrimidine kinase
locus_tag=HHJ01_09205	1.99874	5.74927	2.43686e-08	protein=hypothetical protein
locus_tag=HHJ01_10705	-1.99495	8.2904	1.82669e-09	protein=acetyl-CoA carboxylase biotin carboxyl carrier protein subunit
locus_tag=HHJ01_04725	-1.9944	8.6022	2.05856e-10	protein=phosphoribosylaminoimidazolesuccinocarboxamide synthase
locus_tag=HHJ01_01505	1.994	7.30343	1.30861e-09	protein=hypothetical protein
locus_tag=HHJ01_10765	1.99366	0.999801	0.000182094	protein=hypothetical protein
locus_tag=HHJ01_12595	1.99358	9.28535	1.67358e-10	protein=hypothetical protein
locus_tag=HHJ01_01665	1.99272	7.76404	1.31929e-09	protein=exo-alpha-sialidase
locus_tag=HHJ01_03000	-1.99026	6.59605	3.64028e-10	protein=N-acylglucosamine 2-epimerase
locus_tag=HHJ01_10650	1.98858	9.18141	1.30575e-08	protein=hypothetical protein
locus_tag=HHJ01_09825	-1.98853	8.98367	5.06068e-11	protein=threonine--tRNA ligase
locus_tag=HHJ01_12700	1.98651	6.01253	7.66724e-10	protein=DUF456 domain-containing protein
locus_tag=HHJ01_09720	1.98405	11.1032	1.12846e-10	protein=hydrogenase small subunit
locus_tag=HHJ01_12690	1.98369	8.26484	2.65263e-10	protein=HlyD family efflux transporter periplasmic adaptor subunit
locus_tag=HHJ01_02590	-1.97833	7.62487	9.42625e-10	protein=hypothetical protein
locus_tag=HHJ01_06770	1.97662	8.53517	1.53127e-10	protein=ABC transporter substrate-binding protein
locus_tag=HHJ01_03375	1.96982	6.00024	2.01052e-09	protein=hypothetical protein
locus_tag=HHJ01_10630	-1.96902	3.501	6.7698e-07	protein=hypothetical protein
locus_tag=HHJ01_12440	1.9635	2.10852	1.94788e-05	protein=hypothetical protein
locus_tag=HHJ01_09050	1.95919	8.63222	6.61523e-11	protein=beta-lactamase family protein
locus_tag=HHJ01_10895	1.95818	10.3273	3.34538e-10	protein=sensor histidine kinase KdpD
locus_tag=HHJ01_11015	-1.95797	4.56535	1.37963e-07	protein=glycosyltransferase family 2 protein
locus_tag=HHJ01_03085	1.95722	8.89355	2.41393e-10	protein=thioredoxin family protein
locus_tag=HHJ01_01030	-1.95482	5.59002	6.80149e-09	protein=lipoyl(octanoyl) transferase LipB
locus_tag=HHJ01_03545	-1.9524	1.88778	1.49357e-05	protein=hypothetical protein
locus_tag=HHJ01_06840	-1.95122	8.8053	2.92394e-10	protein=glutamine--tRNA ligase/YqeY domain fusion protein
locus_tag=HHJ01_09750	1.95067	9.25089	1.9304e-09	protein=DUF4870 domain-containing protein
locus_tag=HHJ01_10510	1.95052	8.25605	5.96942e-10	protein=cation diffusion facilitator family transporter
locus_tag=HHJ01_00800	-1.95005	5.1492	1.32906e-07	protein=ATP-dependent helicase HrpB
locus_tag=HHJ01_01765	-1.94825	5.1033	2.89197e-08	protein=sugar kinase
locus_tag=HHJ01_09755	-1.94574	6.04474	8.14128e-09	protein=hypothetical protein
locus_tag=HHJ01_08985	1.94402	10.503	1.23617e-09	protein=DUF362 domain-containing protein
locus_tag=HHJ01_12590	1.94147	9.47925	7.60157e-11	protein=VWA domain-containing protein
locus_tag=HHJ01_07120	1.94109	8.47004	3.27726e-10	protein=cobalamin biosynthesis protein CbiM
locus_tag=HHJ01_10670	-1.93881	8.25233	5.46274e-10	protein=6-phosphofructokinase
locus_tag=HHJ01_11635	1.93848	7.16544	5.98149e-10	protein=hypothetical protein
locus_tag=HHJ01_11160	-1.93753	6.5326	2.36973e-08	protein=hypothetical protein
locus_tag=HHJ01_11865	-1.93476	6.65952	1.43459e-09	protein=DUF1573 domain-containing protein
locus_tag=HHJ01_02075	-1.93431	1.40929	0.000284901	protein=serine acetyltransferase
locus_tag=HHJ01_04855	1.9343	7.43875	8.11374e-08	protein=type 1 glutamine amidotransferase domain-containing protein
locus_tag=HHJ01_07595	-1.93399	3.89971	5.20463e-08	protein=WecB/TagA/CpsF family glycosyltransferase
locus_tag=HHJ01_12550	-1.93373	6.15138	6.04613e-09	protein=VWA domain-containing protein
locus_tag=HHJ01_12585	1.93354	10.2571	1.38665e-10	protein=VWA domain-containing protein
locus_tag=HHJ01_03840	1.93325	6.59001	1.84213e-09	protein=hypothetical protein
locus_tag=HHJ01_02805	1.92836	8.67046	4.85752e-10	protein=type I 3-dehydroquinate dehydratase
locus_tag=HHJ01_11970	-1.92673	6.30705	1.62797e-09	protein=phosphotransferase
locus_tag=HHJ01_06300	1.92664	11.7998	8.51483e-10	protein=molecular chaperone HtpG
locus_tag=HHJ01_00110	1.92378	8.90896	1.7367e-10	protein=sigma-70 family RNA polymerase sigma factor
locus_tag=HHJ01_12810	1.92323	3.03899	1.44465e-06	protein=hypothetical protein
locus_tag=HHJ01_08485	1.92266	9.37886	3.54811e-10	protein=HD domain-containing protein
locus_tag=HHJ01_02155	1.92264	9.95705	1.13447e-09	protein=hypothetical protein
locus_tag=HHJ01_00440	1.92161	5.07299	1.06316e-08	protein=hypothetical protein
locus_tag=HHJ01_08505	-1.9215	8.69901	9.41232e-10	protein=preprotein translocase subunit SecY
locus_tag=HHJ01_05155	-1.92086	5.67376	2.16968e-09	protein=7-cyano-7-deazaguanine synthase QueC
locus_tag=HHJ01_10310	-1.92057	5.42629	2.3951e-08	protein=recombination protein RecR
locus_tag=HHJ01_04780	1.92056	6.70954	9.38938e-10	protein=MerR family transcriptional regulator
locus_tag=HHJ01_10145	1.91736	6.17201	3.66482e-09	protein=DUF2752 domain-containing protein
locus_tag=HHJ01_02865	-1.9172	7.13202	1.00341e-08	protein=adenylosuccinate lyase
locus_tag=HHJ01_08440	1.912	10.5773	2.36745e-10	protein=DJ-1/PfpI family protein
locus_tag=HHJ01_04630	1.91158	8.66638	3.8277e-07	protein=glutamine synthetase type III
locus_tag=HHJ01_07685	-1.9114	6.33215	1.87144e-09	protein=hypothetical protein
locus_tag=HHJ01_07215	1.90697	9.43006	4.22387e-10	protein=LL-diaminopimelate aminotransferase
locus_tag=HHJ01_09340	1.90641	6.69008	7.82785e-09	protein=cytochrome c biogenesis protein CcsA
locus_tag=HHJ01_13025	-1.90552	3.93779	2.47866e-07	protein=acyltransferase
locus_tag=HHJ01_01660	1.90185	6.66647	9.38938e-10	protein=sigma-70 family RNA polymerase sigma factor
locus_tag=HHJ01_06810	-1.89699	5.81856	7.09686e-09	protein=glutamate-1-semialdehyde 2,1-aminomutase
locus_tag=HHJ01_08150	-1.89517	6.45036	1.53844e-09	protein=dTDP-4-amino-4,6-dideoxygalactose transaminase
locus_tag=HHJ01_00955	-1.89344	3.40116	7.7765e-07	protein=hypothetical protein
locus_tag=HHJ01_03685	-1.89315	7.67955	9.52321e-10	protein=biopolymer transporter ExbD
locus_tag=HHJ01_08725	1.89088	3.31516	3.32493e-06	protein=hypothetical protein
locus_tag=HHJ01_04275	-1.88894	5.64214	1.09954e-08	protein=SpoIIE family protein phosphatase
locus_tag=HHJ01_01745	-1.88883	5.60765	5.99812e-09	protein=MFS transporter
locus_tag=HHJ01_05710	-1.88603	5.84311	3.13381e-09	protein=ABC transporter ATP-binding protein
locus_tag=HHJ01_06655	1.88559	7.23025	2.05555e-09	protein=sugar O-acetyltransferase
locus_tag=HHJ01_00780	1.88476	4.73126	1.93616e-07	protein=hypothetical protein
locus_tag=HHJ01_03645	1.88367	5.18209	1.19638e-08	protein=YraN family protein
locus_tag=HHJ01_08635	1.88194	10.5774	3.56879e-10	protein=glycosyltransferase
locus_tag=HHJ01_10260	1.88067	2.94474	1.75266e-06	protein=hypothetical protein
locus_tag=HHJ01_06590	1.88025	2.95993	4.76087e-06	protein=hypothetical protein
locus_tag=HHJ01_05540	-1.87352	4.20278	6.99976e-08	protein=hypothetical protein
locus_tag=HHJ01_02010	-1.87139	1.41919	0.000468951	protein=glycosyltransferase family 2 protein
locus_tag=HHJ01_08465	-1.87092	7.18868	4.2672e-10	protein=glycosyltransferase family 8 protein
locus_tag=HHJ01_10700	-1.8698	10.3479	1.7579e-09	protein=sodium ion-translocating decarboxylase subunit beta
locus_tag=HHJ01_10930	1.86792	13.0013	2.038e-10	protein=ATP-dependent chaperone ClpB
locus_tag=HHJ01_11360	1.86633	6.50656	8.11582e-10	protein=NUDIX domain-containing protein
locus_tag=HHJ01_06660	1.86467	8.2155	6.09557e-09	protein=L,D-transpeptidase family protein
locus_tag=HHJ01_03720	-1.86445	8.51038	7.56707e-10	protein=rod shape-determining protein
locus_tag=HHJ01_05460	-1.86368	9.4725	6.70815e-11	protein=outer membrane protein assembly factor BamA
locus_tag=HHJ01_08120	1.86078	8.30133	4.78217e-10	protein=RHS repeat-associated core domain-containing protein
locus_tag=HHJ01_02880	-1.85916	7.73063	1.25149e-09	protein=L,D-transpeptidase
locus_tag=HHJ01_01885	-1.85857	8.4675	6.2866e-11	protein=NADP-specific glutamate dehydrogenase
locus_tag=HHJ01_09915	1.85801	8.10116	2.73837e-08	protein=hypothetical protein
locus_tag=HHJ01_11020	-1.85612	4.38236	1.98708e-07	protein=glycosyltransferase
locus_tag=HHJ01_03260	-1.85382	6.95476	1.23617e-09	protein=ornithine carbamoyltransferase
locus_tag=HHJ01_11850	-1.85218	7.09582	5.34423e-09	protein=alpha/beta hydrolase
locus_tag=HHJ01_05185	-1.85106	6.28392	4.82263e-09	protein=NADP-dependent isocitrate dehydrogenase
locus_tag=HHJ01_09220	-1.85083	7.30226	1.0203e-09	protein=hypothetical protein
locus_tag=HHJ01_01345	1.8463	2.87332	1.71523e-05	protein=hypothetical protein
locus_tag=HHJ01_02715	1.84282	7.38081	1.64695e-09	protein=4-hydroxythreonine-4-phosphate dehydrogenase PdxA
locus_tag=HHJ01_05935	-1.83948	6.30811	9.58664e-09	protein=tRNA guanosine(34) transglycosylase Tgt
locus_tag=HHJ01_11310	-1.8368	4.61834	2.47866e-07	protein=threonine/serine exporter family protein
locus_tag=HHJ01_11035	-1.83603	6.43624	6.09894e-09	protein=hypothetical protein
locus_tag=HHJ01_06035	-1.83523	8.7968	5.43998e-10	protein=DEAD/DEAH box helicase
locus_tag=HHJ01_05925	-1.83496	6.13782	3.38751e-09	protein=NUDIX hydrolase
locus_tag=HHJ01_07565	-1.8328	7.70897	1.69297e-10	protein=elongation factor P
locus_tag=HHJ01_11475	-1.8299	6.18872	3.12241e-09	protein=Nif3-like dinuclear metal center hexameric protein
locus_tag=HHJ01_13050	1.8298	0.684763	0.000446278	protein=hypothetical protein
locus_tag=HHJ01_06125	-1.82859	6.24731	3.18317e-07	protein=VWA domain-containing protein
locus_tag=HHJ01_03780	-1.82761	5.095	1.60247e-08	protein=hypothetical protein
locus_tag=HHJ01_01425	-1.82505	3.03156	9.05165e-06	protein=hypothetical protein
locus_tag=HHJ01_02490	-1.82467	4.62344	1.20913e-07	protein=hypothetical protein
locus_tag=HHJ01_08315	1.8209	11.898	4.66497e-09	protein=DeoR/GlpR transcriptional regulator
locus_tag=HHJ01_05510	1.81685	5.64482	2.59219e-09	protein=hypothetical protein
locus_tag=HHJ01_08170	-1.81565	2.49199	1.94334e-05	protein=EamA family transporter
locus_tag=HHJ01_06690	-1.81464	4.74911	5.29761e-08	protein=nicotinate (nicotinamide) nucleotide adenylyltransferase
locus_tag=HHJ01_09065	-1.81299	7.98663	1.91313e-10	protein=dihydroorotase
locus_tag=HHJ01_04740	-1.8115	7.72361	2.64727e-08	protein=phosphoribosylformylglycinamidine synthase
locus_tag=HHJ01_07760	-1.80826	5.39928	3.26714e-09	protein=hypothetical protein
locus_tag=HHJ01_06640	-1.80669	4.2261	6.07563e-08	protein=HlyD family secretion protein
locus_tag=HHJ01_03355	1.80376	5.38343	3.44206e-09	protein=hypothetical protein
locus_tag=HHJ01_10305	-1.80238	4.70842	1.12839e-07	protein=hypothetical protein
locus_tag=HHJ01_11255	1.80217	8.50686	3.27726e-10	protein=F0F1 ATP synthase subunit A
locus_tag=HHJ01_04915	1.802	4.77331	1.47273e-06	protein=acyltransferase
locus_tag=HHJ01_02425	1.80159	8.36232	5.2437e-09	protein=hypothetical protein
locus_tag=HHJ01_00265	1.8006	3.21481	1.8118e-06	protein=GDSL family lipase
locus_tag=HHJ01_04335	-1.79797	5.9465	7.35098e-08	protein=ATP-dependent RNA helicase HrpA
locus_tag=HHJ01_00350	-1.79634	9.54273	7.94862e-10	protein=50S ribosomal protein L20
locus_tag=HHJ01_09315	1.79308	8.99054	1.23617e-09	protein=ROK family protein
locus_tag=HHJ01_06580	-1.79281	5.10584	4.5845e-08	protein=HlyC/CorC family transporter
locus_tag=HHJ01_01710	-1.78895	6.47645	7.00006e-10	protein=hypothetical protein
locus_tag=HHJ01_02595	-1.78601	8.06385	5.56358e-09	protein=hypothetical protein
locus_tag=HHJ01_10605	-1.7834	8.10301	1.41874e-10	protein=hypothetical protein
locus_tag=HHJ01_07110	-1.78287	5.12359	7.40299e-08	protein=lipocalin family protein
locus_tag=HHJ01_05910	1.7809	10.92	1.42892e-09	protein=integration host factor subunit beta
locus_tag=HHJ01_10385	1.77906	11.737	6.61627e-09	protein=glycine zipper 2TM domain-containing protein
locus_tag=HHJ01_07380	1.77867	2.78339	2.27385e-06	protein=hypothetical protein
locus_tag=HHJ01_12005	1.77832	11.4312	1.46332e-09	protein=hypothetical protein
locus_tag=HHJ01_04610	-1.77675	7.11401	4.98529e-10	protein=GDP-L-fucose synthase
locus_tag=HHJ01_02500	-1.77477	5.087	7.28372e-08	protein=hypothetical protein
locus_tag=HHJ01_06540	1.77473	6.75765	2.21762e-09	protein=GNAT family N-acetyltransferase
locus_tag=HHJ01_08640	1.77463	10.2202	3.56459e-10	protein=hypothetical protein
locus_tag=HHJ01_05190	1.77298	4.57256	4.77084e-07	protein=hypothetical protein
locus_tag=HHJ01_11480	-1.7727	5.73374	8.77352e-09	protein=RluA family pseudouridine synthase
locus_tag=HHJ01_08690	1.77161	8.29727	2.50357e-09	protein=cysteine synthase A
locus_tag=HHJ01_09070	-1.77001	7.40391	1.23271e-09	protein=aspartate carbamoyltransferase catalytic subunit
locus_tag=HHJ01_11945	1.76492	9.73039	1.53997e-10	protein=cytochrome d ubiquinol oxidase subunit II
locus_tag=HHJ01_06215	-1.76324	4.63827	2.15197e-07	protein=squalene--hopene cyclase
locus_tag=HHJ01_04030	-1.76283	5.48518	7.66451e-09	protein=glycosyltransferase family 8 protein
locus_tag=HHJ01_00235	-1.76243	2.83282	2.45632e-06	protein=hypothetical protein
locus_tag=HHJ01_08175	-1.76061	5.30785	2.66139e-07	protein=hypothetical protein
locus_tag=HHJ01_12580	-1.75747	3.0961	2.96755e-06	protein=AAA family ATPase
locus_tag=HHJ01_10340	-1.75489	4.90237	8.92037e-07	protein=sodium:calcium symporter
locus_tag=HHJ01_10165	1.75466	3.90201	9.9013e-07	protein=hypothetical protein
locus_tag=HHJ01_07310	1.75465	3.71697	5.82797e-06	protein=hypothetical protein
locus_tag=HHJ01_06835	1.75138	0.796215	0.000242742	protein=hypothetical protein
locus_tag=HHJ01_10745	1.75018	6.00916	1.53403e-07	protein=cell surface protein
locus_tag=HHJ01_05600	1.74829	8.90588	2.23278e-09	protein=hypothetical protein
locus_tag=HHJ01_08795	-1.74787	7.8488	4.14651e-09	protein=rubrerythrin family protein
locus_tag=HHJ01_04790	1.7478	5.43878	3.53532e-07	protein=YhcH/YjgK/YiaL family protein
locus_tag=HHJ01_07090	-1.74395	10.1025	4.71707e-10	protein=bifunctional phosphoribosylaminoimidazolecarboxamide formyltransferase/IMP cyclohydrolase
locus_tag=HHJ01_04355	-1.74357	7.56327	6.61627e-09	protein=tRNA uridine-5-carboxymethylaminomethyl(34) synthesis enzyme MnmG
locus_tag=HHJ01_09580	-1.74255	7.38435	6.25613e-09	protein=50S ribosomal protein L34
locus_tag=HHJ01_02875	-1.73727	6.24285	3.52748e-07	protein=orotate phosphoribosyltransferase
locus_tag=HHJ01_01550	1.73606	6.1889	1.15291e-08	protein=hypothetical protein
locus_tag=HHJ01_09920	1.73471	7.15355	9.21238e-10	protein=hypothetical protein
locus_tag=HHJ01_09215	-1.7346	7.17222	3.34071e-10	protein=M28 family peptidase
locus_tag=HHJ01_04675	1.73356	6.21783	1.93574e-09	protein=M15 family peptidase
locus_tag=HHJ01_06515	-1.73329	7.36015	1.0203e-09	protein=terpene cyclase/mutase family protein
locus_tag=HHJ01_07350	-1.73075	6.8403	1.19638e-08	protein=STAS domain-containing protein
locus_tag=HHJ01_05245	1.73052	2.61199	1.56248e-05	protein=hypothetical protein
locus_tag=HHJ01_02035	-1.72923	2.15456	2.74851e-05	protein=polysaccharide pyruvyl transferase family protein
locus_tag=HHJ01_02385	-1.72878	7.39099	4.54227e-08	protein=type B 50S ribosomal protein L31
locus_tag=HHJ01_12010	1.72791	9.43824	2.90518e-09	protein=transcriptional regulator
locus_tag=HHJ01_11010	-1.72745	4.59793	5.93654e-08	protein=acyltransferase
locus_tag=HHJ01_00755	1.72574	7.91468	1.44856e-08	protein=hypothetical protein
locus_tag=HHJ01_03845	1.72527	9.47429	2.14359e-10	protein=DUF255 domain-containing protein
locus_tag=HHJ01_01840	-1.7248	9.66392	9.67265e-10	protein=efflux RND transporter permease subunit
locus_tag=HHJ01_07020	1.72429	9.19337	6.50677e-09	protein=Gfo/Idh/MocA family oxidoreductase
locus_tag=HHJ01_11215	1.7234	9.11252	4.86839e-10	protein=hypothetical protein
locus_tag=HHJ01_02015	-1.72172	2.19784	0.000138432	protein=glycosyltransferase family 4 protein
locus_tag=HHJ01_05980	1.71939	7.99765	1.2384e-09	protein=hypothetical protein
locus_tag=HHJ01_00865	1.71902	10.3387	4.57087e-10	protein=thioredoxin
locus_tag=HHJ01_12000	1.71849	8.86415	7.1544e-09	protein=hypothetical protein
locus_tag=HHJ01_06285	1.71683	8.56929	6.04241e-09	protein=MFS transporter
locus_tag=HHJ01_00390	-1.71669	4.51734	4.57171e-07	protein=hypothetical protein
locus_tag=HHJ01_09035	1.71607	7.5339	1.03513e-08	protein=hypothetical protein
locus_tag=HHJ01_05260	1.71591	6.8529	1.1148e-08	protein=alpha/beta fold hydrolase
locus_tag=HHJ01_08825	-1.7126	4.93865	2.59649e-08	protein=hypothetical protein
locus_tag=HHJ01_06550	-1.7121	9.45546	3.23445e-10	protein=DNA polymerase III subunit alpha
locus_tag=HHJ01_07055	1.71145	9.14135	4.49114e-09	protein=N-acetylmuramoyl-L-alanine amidase
locus_tag=HHJ01_00615	1.71142	8.58283	1.31929e-09	protein=nickel pincer cofactor biosynthesis protein LarC
locus_tag=HHJ01_10475	-1.71097	8.79165	4.83712e-10	protein=phosphoglycerate dehydrogenase
locus_tag=HHJ01_03610	-1.71054	5.52125	6.82168e-08	protein=methyltransferase domain-containing protein
locus_tag=HHJ01_08070	-1.71008	7.03246	4.28625e-09	protein=histidinol dehydrogenase
locus_tag=HHJ01_08050	1.70793	3.84395	2.76929e-06	protein=hypothetical protein
locus_tag=HHJ01_02465	1.70605	4.54441	4.48033e-07	protein=hypothetical protein
locus_tag=HHJ01_10465	-1.70455	9.3374	4.87686e-10	protein=alanine--glyoxylate aminotransferase family protein
locus_tag=HHJ01_05465	-1.70425	7.79736	4.85018e-10	protein=hypothetical protein
locus_tag=HHJ01_09725	1.70305	11.8669	7.51452e-10	protein=nickel-dependent hydrogenase large subunit
locus_tag=HHJ01_02705	1.70255	4.80563	4.95541e-08	protein=hypothetical protein
locus_tag=HHJ01_03155	1.70223	6.88507	1.74644e-09	protein=type I-C CRISPR-associated protein Cas7/Csd2
locus_tag=HHJ01_04860	1.70168	6.51625	2.83938e-08	protein=nitroreductase family protein
locus_tag=HHJ01_06900	1.70013	11.3049	2.70179e-10	protein=hypothetical protein
locus_tag=HHJ01_01270	-1.69872	5.3744	1.18899e-07	protein=glycosyltransferase family 2 protein
locus_tag=HHJ01_10585	1.69711	7.52615	1.01075e-09	protein=hypothetical protein
locus_tag=HHJ01_07825	1.69266	4.83162	2.2041e-07	protein=acetylglucosamine-6-sulfatase
locus_tag=HHJ01_04185	1.69238	4.92225	2.33678e-06	protein=acyltransferase
locus_tag=HHJ01_10250	1.69065	8.39139	1.73973e-09	protein=sel1 repeat family protein
locus_tag=HHJ01_13075	1.68915	5.9694	4.61404e-07	protein=hypothetical protein
locus_tag=HHJ01_06225	-1.68897	7.64595	5.9302e-09	protein=hypothetical protein
locus_tag=HHJ01_04825	-1.68388	6.82424	1.09298e-08	protein=class I SAM-dependent rRNA methyltransferase
locus_tag=HHJ01_09200	1.68319	5.07223	1.22048e-07	protein=hypothetical protein
locus_tag=HHJ01_03215	1.68248	8.19802	9.2812e-10	protein=YggS family pyridoxal phosphate-dependent enzyme
locus_tag=HHJ01_00625	-1.67853	5.66245	2.4808e-08	protein=MFS transporter
locus_tag=HHJ01_10625	-1.67797	4.29649	1.17311e-07	protein=hypothetical protein
locus_tag=HHJ01_08140	1.67766	6.62096	5.76192e-09	protein=hypothetical protein
locus_tag=HHJ01_06210	-1.6761	6.97269	2.84752e-09	protein=hypothetical protein
locus_tag=HHJ01_02070	-1.67576	3.05138	5.28727e-06	protein=aminotransferase class I/II-fold pyridoxal phosphate-dependent enzyme
locus_tag=HHJ01_09735	1.67432	8.52468	1.14609e-08	protein=HyaD/HybD family hydrogenase maturation endopeptidase
locus_tag=HHJ01_11845	-1.66788	8.54973	6.15558e-09	protein=hypothetical protein
locus_tag=HHJ01_09130	-1.66752	4.16416	1.09239e-07	protein=hypothetical protein
locus_tag=HHJ01_07545	1.66558	7.50768	9.40493e-10	protein=alkaline phosphatase
locus_tag=HHJ01_10025	1.66499	8.76198	9.33804e-10	protein=hypothetical protein
locus_tag=HHJ01_07790	1.66474	8.06056	2.50916e-09	protein=replication-associated recombination protein A
locus_tag=HHJ01_11205	1.66467	8.76982	1.58973e-09	protein=HesA/MoeB/ThiF family protein
locus_tag=HHJ01_05680	1.66376	4.39829	8.91989e-07	protein=hypothetical protein
locus_tag=HHJ01_02570	1.66341	9.61509	3.36557e-08	protein=excinuclease ABC subunit UvrA
locus_tag=HHJ01_05375	1.66319	7.46869	1.20737e-08	protein=transcriptional regulator
locus_tag=HHJ01_11725	1.66315	9.90049	5.96942e-10	protein=hypothetical protein
locus_tag=HHJ01_12935	1.66055	1.86159	0.000244396	protein=sel1 repeat family protein
locus_tag=HHJ01_10245	1.64851	5.27229	2.25813e-08	protein=site-specific integrase
locus_tag=HHJ01_10065	1.64797	7.44852	1.08824e-07	protein=hypothetical protein
locus_tag=HHJ01_01110	1.64568	8.74143	9.72443e-10	protein=hypothetical protein
locus_tag=HHJ01_08585	-1.64508	7.21398	2.23923e-08	protein=U32 family peptidase
locus_tag=HHJ01_05965	1.64438	7.52649	1.95531e-09	protein=shikimate kinase
locus_tag=HHJ01_08010	1.64352	6.47712	2.41829e-09	protein=hypothetical protein
locus_tag=HHJ01_02825	1.64103	7.79805	2.35666e-09	protein=outer membrane lipoprotein-sorting protein
locus_tag=HHJ01_09120	-1.63833	6.09495	8.11374e-08	protein=FAD-binding protein
locus_tag=HHJ01_01255	-1.63689	4.36473	5.75499e-08	protein=tRNA (adenosine(37)-N6)-dimethylallyltransferase MiaA
locus_tag=HHJ01_06230	-1.63601	7.62258	1.90362e-09	protein=hypothetical protein
locus_tag=HHJ01_08790	-1.63558	6.70671	1.90548e-08	protein=cytochrome c biogenesis protein CcsA
locus_tag=HHJ01_00160	-1.63515	7.72613	2.46406e-09	protein=sodium-translocating pyrophosphatase
locus_tag=HHJ01_08095	1.63452	3.49914	1.83549e-06	protein=hypothetical protein
locus_tag=HHJ01_10945	-1.63423	7.51265	5.73168e-08	protein=polysaccharide biosynthesis tyrosine autokinase
locus_tag=HHJ01_07815	-1.63417	3.67705	9.2157e-06	protein=hypothetical protein
locus_tag=HHJ01_08285	-1.63121	6.54504	1.63343e-08	protein=hypothetical protein
locus_tag=HHJ01_11915	1.6304	9.25761	1.93574e-09	protein=RHS repeat-associated core domain-containing protein
locus_tag=HHJ01_00325	-1.62993	5.17333	3.31802e-08	protein=hypothetical protein
locus_tag=HHJ01_01205	1.629	5.78823	2.69344e-08	protein=mobilization protein
locus_tag=HHJ01_09730	1.62868	10.5666	6.29739e-10	protein=DUF4405 domain-containing protein
locus_tag=HHJ01_09585	-1.62865	8.98392	3.87544e-10	protein=glutamine synthetase type III
locus_tag=HHJ01_02615	1.62779	9.0199	1.0203e-09	protein=nucleotide exchange factor GrpE
locus_tag=HHJ01_06505	1.62704	8.50154	9.921e-10	protein=terpene cyclase/mutase family protein
locus_tag=HHJ01_06185	-1.62664	0.354438	0.000828248	protein=hypothetical protein
locus_tag=HHJ01_11820	-1.62663	10.9523	7.7734e-10	protein=acyl-CoA carboxylase subunit beta
locus_tag=HHJ01_08060	-1.62609	9.75872	1.54501e-09	protein=succinate--CoA ligase subunit alpha
locus_tag=HHJ01_07370	1.62565	4.51973	1.42551e-07	protein=DUF4339 domain-containing protein
locus_tag=HHJ01_04720	1.62426	0.44776	0.00128963	protein=hypothetical protein
locus_tag=HHJ01_13140	1.62406	2.85968	0.000126457	protein=glycoside hydrolase
locus_tag=HHJ01_03140	1.62356	5.38891	1.34138e-07	protein=CRISPR-associated helicase Cas3'
locus_tag=HHJ01_00345	-1.62206	9.08109	3.03615e-09	protein=50S ribosomal protein L35
locus_tag=HHJ01_01350	1.61947	3.11748	9.91637e-06	protein=hypothetical protein
locus_tag=HHJ01_03785	1.61776	7.0632	6.31879e-09	protein=hypothetical protein
locus_tag=HHJ01_07765	1.61391	6.47046	1.10355e-07	protein=hypothetical protein
locus_tag=HHJ01_04500	-1.61334	8.81298	3.90546e-09	protein=ATP phosphoribosyltransferase
locus_tag=HHJ01_11920	-1.61285	10.1911	4.89289e-09	protein=hypothetical protein
locus_tag=HHJ01_10120	1.6124	7.69106	1.2285e-09	protein=hypothetical protein
locus_tag=HHJ01_09600	-1.60985	7.53748	1.87935e-09	protein=pyridoxamine 5'-phosphate oxidase
locus_tag=HHJ01_06885	1.60937	9.29586	7.88518e-09	protein=pyruvate kinase
locus_tag=HHJ01_04655	-1.60626	7.3711	4.07599e-09	protein=PEP-CTERM sorting domain-containing protein
locus_tag=HHJ01_11995	-1.60321	8.3578	1.3924e-09	protein=hypothetical protein
locus_tag=HHJ01_02920	-1.60289	7.22215	1.0203e-09	protein=alcohol dehydrogenase catalytic domain-containing protein
locus_tag=HHJ01_10725	-1.60267	5.2018	4.19607e-08	protein=lactate utilization protein
locus_tag=HHJ01_13120	1.60255	10.2268	9.05193e-10	protein=hypothetical protein
locus_tag=HHJ01_09330	-1.6011	8.9869	2.74762e-09	protein=30S ribosomal protein S18
locus_tag=HHJ01_03530	-1.60094	5.74351	1.36317e-08	protein=hypothetical protein
locus_tag=HHJ01_07135	1.59982	7.80318	2.76011e-09	protein=hypothetical protein
locus_tag=HHJ01_09450	-1.59967	8.60153	1.25288e-09	protein=autotransporter outer membrane beta-barrel domain-containing protein
locus_tag=HHJ01_11110	1.59883	5.88794	4.53714e-07	protein=beta-galactosidase
locus_tag=HHJ01_11080	-1.59857	8.10077	1.16801e-09	protein=hypothetical protein
locus_tag=HHJ01_08130	1.59816	3.92359	4.18361e-06	protein=hypothetical protein
locus_tag=HHJ01_12015	1.59794	3.00288	1.07015e-05	protein=hypothetical protein
locus_tag=HHJ01_07235	1.59683	8.69418	3.06087e-10	protein=hypothetical protein
locus_tag=HHJ01_00055	1.59543	5.63556	2.86975e-07	protein=DUF4339 domain-containing protein
locus_tag=HHJ01_09400	-1.587	4.16372	3.38904e-07	protein=hypothetical protein
locus_tag=HHJ01_06520	-1.58408	7.20807	7.09686e-09	protein=STAS domain-containing protein
locus_tag=HHJ01_11155	1.58373	9.26448	1.02842e-09	protein=GntR family transcriptional regulator
locus_tag=HHJ01_00555	1.58347	6.76351	9.7938e-09	protein=tRNA dihydrouridine synthase DusB
locus_tag=HHJ01_02600	-1.58239	7.7108	7.7734e-10	protein=hypothetical protein
locus_tag=HHJ01_06495	-1.57931	8.47974	4.74339e-10	protein=UDP-glucose 4-epimerase GalE
locus_tag=HHJ01_03760	-1.57624	4.11198	7.65357e-07	protein=hypothetical protein
locus_tag=HHJ01_01230	-1.57559	6.75668	1.73577e-08	protein=tRNA 2-thiouridine(34) synthase MnmA
locus_tag=HHJ01_00690	-1.57539	9.32679	3.19646e-09	protein=molybdopterin-dependent oxidoreductase
locus_tag=HHJ01_04775	1.57348	8.03644	3.28465e-09	protein=flavodoxin family protein
locus_tag=HHJ01_12230	1.57316	6.07172	1.8385e-08	protein=hypothetical protein
locus_tag=HHJ01_04210	1.57279	9.22921	2.00276e-09	protein=rhomboid family intramembrane serine protease
locus_tag=HHJ01_13130	1.57101	9.02315	1.73049e-09	protein=TolC family protein
locus_tag=HHJ01_06190	-1.57011	3.59584	2.96434e-06	protein=hypothetical protein
locus_tag=HHJ01_01050	-1.56923	7.49689	3.8109e-08	protein=D-alanine--D-alanine ligase
locus_tag=HHJ01_06465	-1.56884	3.77896	4.85123e-06	protein=MATE family efflux transporter
locus_tag=HHJ01_03345	-1.56824	6.85465	1.84947e-08	protein=1-deoxy-D-xylulose-5-phosphate reductoisomerase
locus_tag=HHJ01_04970	1.56371	9.71782	1.73732e-09	protein=iron-containing alcohol dehydrogenase
locus_tag=HHJ01_11880	-1.56145	6.43431	1.20737e-08	protein=alpha/beta hydrolase
locus_tag=HHJ01_08570	1.56079	8.96055	1.20881e-09	protein=hypothetical protein
locus_tag=HHJ01_01620	1.55986	8.42584	3.9391e-08	protein=hypothetical protein
locus_tag=HHJ01_08845	-1.55735	7.37789	1.91132e-09	protein=SUMF1/EgtB/PvdO family nonheme iron enzyme
locus_tag=HHJ01_02045	-1.55713	2.22801	6.7605e-05	protein=glycosyltransferase
locus_tag=HHJ01_12255	1.55683	2.6298	3.83376e-05	protein=iron-containing alcohol dehydrogenase
locus_tag=HHJ01_02365	-1.55663	3.33653	9.91637e-06	protein=hypothetical protein
locus_tag=HHJ01_02140	1.55576	6.48169	1.69574e-08	protein=hypothetical protein
locus_tag=HHJ01_12790	1.55556	6.99799	1.15289e-08	protein=metallophosphoesterase
locus_tag=HHJ01_10300	-1.55528	9.33519	7.39354e-10	protein=beta-ketoacyl-ACP synthase II
locus_tag=HHJ01_03680	-1.5533	8.23555	2.53958e-09	protein=biopolymer transporter ExbD
locus_tag=HHJ01_00990	1.5528	5.64384	9.93784e-08	protein=hypothetical protein
locus_tag=HHJ01_01715	-1.55264	4.57067	1.34077e-06	protein=PEP-CTERM sorting domain-containing protein
locus_tag=HHJ01_06930	1.55231	8.85054	2.75563e-09	protein=hypothetical protein
locus_tag=HHJ01_06385	-1.5522	4.87064	3.05482e-07	protein=very short patch repair endonuclease
locus_tag=HHJ01_01775	-1.55179	4.96005	1.20227e-06	protein=MATE family efflux transporter
locus_tag=HHJ01_01650	1.55112	8.66836	4.47674e-09	protein=thioredoxin fold domain-containing protein
locus_tag=HHJ01_05620	-1.55012	2.43042	3.29578e-05	protein=NAD-dependent epimerase/dehydratase family protein
locus_tag=HHJ01_05535	1.5496	7.30459	1.57061e-08	protein=hypothetical protein
locus_tag=HHJ01_12530	1.54959	5.31489	6.07807e-08	protein=hypothetical protein
locus_tag=HHJ01_06295	1.54858	9.49484	1.45494e-09	protein=PRTRC system protein C
locus_tag=HHJ01_01385	1.54764	1.69225	0.000321025	protein=hypothetical protein
locus_tag=HHJ01_01340	1.5449	2.2031	0.000101205	protein=DUF4339 domain-containing protein
locus_tag=HHJ01_08620	1.54487	7.38946	9.89242e-09	protein=hypothetical protein
locus_tag=HHJ01_09030	1.54442	8.54971	1.82669e-09	protein=RHS repeat-associated core domain-containing protein
locus_tag=HHJ01_07510	1.54372	4.20223	1.77814e-06	protein=hypothetical protein
locus_tag=HHJ01_07745	1.5434	6.1913	5.43936e-08	protein=hypothetical protein
locus_tag=HHJ01_02020	-1.54257	1.92289	0.000147913	protein=glycosyltransferase
locus_tag=HHJ01_04315	1.54141	3.53227	3.8952e-06	protein=PEP-CTERM sorting domain-containing protein
locus_tag=HHJ01_04950	-1.54066	4.79022	6.65689e-07	protein=phosphodiester glycosidase family protein
locus_tag=HHJ01_09185	1.54057	6.18798	3.54795e-07	protein=hypothetical protein
locus_tag=HHJ01_08065	-1.54019	10.1703	1.43459e-09	protein=ADP-forming succinate--CoA ligase subunit beta
locus_tag=HHJ01_12445	1.53913	1.00237	0.00122093	protein=VWA domain-containing protein
locus_tag=HHJ01_00395	-1.53797	8.07793	1.25444e-09	protein=UvrD-helicase domain-containing protein
locus_tag=HHJ01_00735	-1.53739	1.57612	0.000320947	protein=hypothetical protein
locus_tag=HHJ01_00340	1.53596	6.02744	6.33459e-07	protein=hypothetical protein
locus_tag=HHJ01_09640	1.53513	3.1513	9.959e-05	protein=hypothetical protein
locus_tag=HHJ01_04765	1.53456	3.38949	1.45347e-05	protein=flavodoxin
locus_tag=HHJ01_10720	-1.5339	8.6487	8.96096e-10	protein=DNA gyrase subunit A
locus_tag=HHJ01_08700	1.53369	7.55042	2.98907e-08	protein=hydroxyethylthiazole kinase
locus_tag=HHJ01_04440	1.53258	7.89564	1.09727e-07	protein=cadmium-translocating P-type ATPase
locus_tag=HHJ01_11715	1.53127	5.95651	6.92155e-06	protein=glycoside hydrolase
locus_tag=HHJ01_01900	1.53074	5.84519	3.77616e-08	protein=PEP-CTERM sorting domain-containing protein
locus_tag=HHJ01_08280	-1.53016	6.72951	3.68091e-08	protein=16S rRNA (guanine(966)-N(2))-methyltransferase RsmD
locus_tag=HHJ01_00315	1.52867	1.83757	0.000718022	protein=hypothetical protein
locus_tag=HHJ01_08905	-1.52736	5.98196	2.28223e-07	protein=type III pantothenate kinase
locus_tag=HHJ01_06370	1.52591	2.44769	0.000177586	protein=hypothetical protein
locus_tag=HHJ01_11755	1.52476	8.76869	1.119e-09	protein=glycoside hydrolase family 16 protein
locus_tag=HHJ01_12270	1.52102	6.36525	5.9981e-08	protein=DUF3737 family protein
locus_tag=HHJ01_10610	1.51854	8.02296	9.70118e-10	protein=DASS family sodium-coupled anion symporter
locus_tag=HHJ01_05130	-1.51619	4.836	4.88586e-06	protein=twin-arginine translocase subunit TatC
locus_tag=HHJ01_05195	1.51599	1.14658	0.000399067	protein=hypothetical protein
locus_tag=HHJ01_06775	-1.51472	2.88389	6.36413e-06	protein=hypothetical protein
locus_tag=HHJ01_04710	-1.51422	9.45615	1.52386e-09	protein=hypothetical protein
locus_tag=HHJ01_11815	-1.5139	8.97247	7.7768e-09	protein=hypothetical protein
locus_tag=HHJ01_12650	1.5132	8.84105	2.4702e-09	protein=PDZ domain-containing protein
locus_tag=HHJ01_00915	-1.51194	8.08673	7.99083e-10	protein=UDP-N-acetylmuramate:L-alanyl-gamma-D-glutamyl-meso-diaminopimelate ligase
locus_tag=HHJ01_01780	-1.51132	7.51658	5.44023e-09	protein=Mrp/NBP35 family ATP-binding protein
locus_tag=HHJ01_03990	-1.5104	7.36426	5.99195e-09	protein=preprotein translocase subunit SecG
locus_tag=HHJ01_13105	1.51003	10.77	9.56613e-09	protein=hypothetical protein
locus_tag=HHJ01_04715	1.50981	5.87148	5.29761e-08	protein=hypothetical protein
locus_tag=HHJ01_03390	-1.50854	7.06308	3.06586e-09	protein=quinolinate synthase NadA
locus_tag=HHJ01_05180	1.50703	6.82924	5.76192e-09	protein=DUF4230 domain-containing protein
locus_tag=HHJ01_05060	-1.50658	5.83072	1.06381e-08	protein=DNA adenine methylase
locus_tag=HHJ01_04680	1.50616	7.63444	7.41585e-08	protein=CBS domain-containing protein
locus_tag=HHJ01_10460	-1.50587	9.10532	5.15675e-09	protein=YeiH family putative sulfate export transporter
locus_tag=HHJ01_06480	1.50476	8.68729	7.22003e-09	protein=hypothetical protein
locus_tag=HHJ01_06535	1.50374	14.0694	1.14336e-07	protein=autotransporter domain-containing protein
locus_tag=HHJ01_09555	-1.49927	5.29524	4.28081e-08	protein=2-C-methyl-D-erythritol 2,4-cyclodiphosphate synthase
locus_tag=HHJ01_06220	-1.49912	6.87106	3.63655e-08	protein=terpene cyclase/mutase family protein
locus_tag=HHJ01_09770	1.49627	9.92883	2.09689e-09	protein=family 20 glycosylhydrolase
locus_tag=HHJ01_09605	-1.49588	8.29627	8.8044e-10	protein=carboxylating nicotinate-nucleotide diphosphorylase
locus_tag=HHJ01_01820	1.49574	7.64914	6.73156e-08	protein=hypothetical protein
locus_tag=HHJ01_09495	1.49491	8.78919	2.31743e-09	protein=universal stress protein
locus_tag=HHJ01_11610	-1.49387	6.80833	4.21353e-08	protein=peptidoglycan endopeptidase
locus_tag=HHJ01_07640	-1.49315	6.2585	1.49806e-08	protein=cobyric acid synthase
locus_tag=HHJ01_08695	1.49212	7.42529	1.22935e-07	protein=thiamine phosphate synthase
locus_tag=HHJ01_03750	-1.49088	6.2871	1.36973e-08	protein=hypothetical protein
locus_tag=HHJ01_10390	1.48916	10.8255	3.64514e-09	protein=galactose mutarotase
locus_tag=HHJ01_09060	-1.48757	7.70239	3.39454e-09	protein=tRNA (N6-threonylcarbamoyladenosine(37)-N6)-methyltransferase TrmO
locus_tag=HHJ01_12705	-1.48458	7.5947	1.37843e-08	protein=class A beta-lactamase
locus_tag=HHJ01_00980	1.48304	3.2046	1.80239e-05	protein=hypothetical protein
locus_tag=HHJ01_02230	1.48199	9.50915	7.8587e-09	protein=carbamoyltransferase HypF
locus_tag=HHJ01_07820	1.48111	2.12327	0.00015235	protein=hypothetical protein
locus_tag=HHJ01_08875	-1.47985	10.631	3.44206e-09	protein=fumarate reductase/succinate dehydrogenase flavoprotein subunit
locus_tag=HHJ01_04535	-1.47853	6.18363	7.48302e-08	protein=hypothetical protein
locus_tag=HHJ01_00855	-1.47709	5.58064	1.60803e-08	protein=diacylglycerol kinase family lipid kinase
locus_tag=HHJ01_01590	-1.47534	5.46168	3.8952e-06	protein=thiamine-monophosphate kinase
locus_tag=HHJ01_00950	-1.47528	4.2161	9.4345e-07	protein=hypothetical protein
locus_tag=HHJ01_02260	1.47467	13.7918	2.04812e-08	protein=molecular chaperone DnaK
locus_tag=HHJ01_00580	-1.47406	10.026	2.156e-09	protein=pyridoxal phosphate-dependent aminotransferase
locus_tag=HHJ01_09860	1.4739	6.45432	4.21353e-08	protein=hypothetical protein
locus_tag=HHJ01_06290	1.47346	5.43744	1.92612e-07	protein=YkgB family protein
locus_tag=HHJ01_00920	-1.47148	7.21945	1.06381e-08	protein=haloacid dehalogenase-like hydrolase
locus_tag=HHJ01_02995	-1.47008	6.26783	1.15175e-08	protein=N-acetylneuraminate lyase
locus_tag=HHJ01_05850	-1.46963	7.23604	2.94618e-08	protein=hypothetical protein
locus_tag=HHJ01_04310	1.46841	7.21224	6.45461e-08	protein=imidazole glycerol phosphate synthase subunit HisF
locus_tag=HHJ01_10695	-1.46831	7.35255	6.67424e-08	protein=biotin--
locus_tag=HHJ01_09125	-1.46741	6.19078	1.96919e-08	protein=agmatine deiminase family protein
locus_tag=HHJ01_10290	1.46635	8.88114	1.01916e-06	protein=peptide-methionine (R)-S-oxide reductase MsrB
locus_tag=HHJ01_07950	-1.4651	1.52741	0.00020069	protein=hypothetical protein
locus_tag=HHJ01_04250	-1.46446	4.89736	3.03097e-07	protein=alpha/beta hydrolase
locus_tag=HHJ01_08870	-1.46361	8.43815	3.4294e-09	protein=succinate dehydrogenase cytochrome b subunit
locus_tag=HHJ01_03330	-1.46231	3.7398	1.2585e-05	protein=multidrug efflux SMR transporter
locus_tag=HHJ01_12940	1.46186	2.39879	0.000426613	protein=hypothetical protein
locus_tag=HHJ01_10285	-1.46136	6.06605	1.73403e-08	protein=DNA polymerase IV
locus_tag=HHJ01_05865	1.46085	9.69342	1.17285e-09	protein=hypothetical protein
locus_tag=HHJ01_05355	-1.46065	3.5092	6.58621e-06	protein=hypothetical protein
locus_tag=HHJ01_01055	-1.46	8.5226	1.65905e-08	protein=UDP-N-acetylmuramate--L-alanine ligase
locus_tag=HHJ01_09985	1.45849	8.0853	2.79302e-08	protein=twin-arginine translocase TatA/TatE family subunit
locus_tag=HHJ01_12945	1.45623	2.38954	0.000404962	protein=hypothetical protein
locus_tag=HHJ01_06270	-1.45587	6.13486	8.86065e-08	protein=DUF4105 domain-containing protein
locus_tag=HHJ01_04635	1.45537	7.46595	4.73113e-06	protein=glutamate synthase large subunit
locus_tag=HHJ01_11025	-1.4515	4.40092	5.12858e-07	protein=oligosaccharide flippase family protein
locus_tag=HHJ01_00600	1.45123	8.56064	3.68425e-08	protein=family 10 glycosylhydrolase
locus_tag=HHJ01_05450	1.45107	9.88504	7.70695e-09	protein=ATP-dependent Clp protease proteolytic subunit
locus_tag=HHJ01_04105	1.45041	8.04045	3.69495e-09	protein=bifunctional nuclease family protein
locus_tag=HHJ01_01555	-1.44804	5.40227	2.00747e-07	protein=hypothetical protein
locus_tag=HHJ01_06805	-1.44591	9.19806	7.36354e-09	protein=30S ribosomal protein S21
locus_tag=HHJ01_12905	1.44499	0.286325	0.00153059	protein=BACON domain-containing protein
locus_tag=HHJ01_05475	-1.4441	7.17488	6.04613e-09	protein=tetratricopeptide repeat protein
locus_tag=HHJ01_00765	-1.44237	9.92112	2.6767e-08	protein=RNA polymerase sigma factor RpoD
locus_tag=HHJ01_09190	1.44082	6.56655	3.10846e-07	protein=hypothetical protein
locus_tag=HHJ01_05280	-1.44013	6.93603	3.2047e-09	protein=hypothetical protein
locus_tag=HHJ01_02460	-1.43903	3.75357	5.08562e-06	protein=hypothetical protein
locus_tag=HHJ01_01225	-1.43715	6.81451	4.94295e-08	protein=tRNA uridine-5-carboxymethylaminomethyl(34) synthesis GTPase MnmE
locus_tag=HHJ01_09455	-1.4371	6.28549	3.94117e-08	protein=8-oxo-dGTP diphosphatase
locus_tag=HHJ01_12830	1.43638	4.85821	1.24665e-07	protein=hypothetical protein
locus_tag=HHJ01_01695	-1.43591	6.27179	2.44151e-08	protein=four helix bundle protein
locus_tag=HHJ01_02055	-1.43559	4.15085	9.83069e-06	protein=hypothetical protein
locus_tag=HHJ01_06395	-1.43557	7.65613	7.9854e-09	protein=DEAD/DEAH box helicase family protein
locus_tag=HHJ01_03815	1.43179	7.06227	1.215e-07	protein=hypothetical protein
locus_tag=HHJ01_04080	1.43139	8.45198	4.2593e-08	protein=hypothetical protein
locus_tag=HHJ01_04810	1.42783	7.09213	2.16476e-06	protein=family 20 glycosylhydrolase
locus_tag=HHJ01_07600	-1.42769	2.57813	5.5705e-05	protein=hypothetical protein
locus_tag=HHJ01_12450	1.42713	8.41931	4.91886e-08	protein=sulfatase
locus_tag=HHJ01_11630	1.42273	6.12434	1.03413e-07	protein=hypothetical protein
locus_tag=HHJ01_11195	1.42251	9.69699	2.53958e-09	protein=hypothetical protein
locus_tag=HHJ01_07585	1.41965	9.27312	4.32304e-09	protein=DNA repair protein RecN
locus_tag=HHJ01_06390	-1.41943	5.44808	3.08346e-06	protein=hypothetical protein
locus_tag=HHJ01_00695	-1.4178	9.10515	7.94199e-09	protein=NADH-quinone oxidoreductase subunit NuoF
locus_tag=HHJ01_10785	1.41709	3.64901	1.17209e-05	protein=hypothetical protein
locus_tag=HHJ01_11875	-1.41701	9.48576	4.38676e-09	protein=isoleucine--tRNA ligase
locus_tag=HHJ01_03520	1.41612	7.94788	2.37132e-08	protein=hypothetical protein
locus_tag=HHJ01_06235	1.41572	8.15396	5.99812e-09	protein=pyrroline-5-carboxylate reductase
locus_tag=HHJ01_02180	1.41387	7.68728	2.11333e-08	protein=fumarylacetoacetate hydrolase family protein
locus_tag=HHJ01_12950	1.41347	4.14033	2.76827e-05	protein=tyrosine-type recombinase/integrase
locus_tag=HHJ01_04145	1.41209	8.00259	3.41035e-09	protein=hypothetical protein
locus_tag=HHJ01_04605	-1.41187	6.5261	7.05707e-08	protein=Na+/H+ antiporter NhaC family protein
locus_tag=HHJ01_00365	-1.41107	3.69017	1.57305e-05	protein=hypothetical protein
locus_tag=HHJ01_00775	1.41027	6.33446	1.03513e-08	protein=DoxX family membrane protein
locus_tag=HHJ01_06265	1.40985	5.86596	4.39404e-08	protein=hypothetical protein
locus_tag=HHJ01_07185	-1.40747	8.26186	2.21188e-07	protein=50S ribosomal protein L28
locus_tag=HHJ01_08705	1.40653	4.12052	1.82331e-06	protein=PEP-CTERM sorting domain-containing protein
locus_tag=HHJ01_10715	-1.40652	8.40823	4.2088e-09	protein=DNA topoisomerase (ATP-hydrolyzing) subunit B
locus_tag=HHJ01_09175	-1.40645	8.87281	3.58207e-09	protein=DNA gyrase/topoisomerase IV subunit A
locus_tag=HHJ01_05765	-1.40454	9.36643	1.31929e-09	protein=2,3-bisphosphoglycerate-independent phosphoglycerate mutase
locus_tag=HHJ01_11180	1.40214	8.60379	2.5001e-09	protein=serine O-acetyltransferase
locus_tag=HHJ01_05150	-1.40146	5.94126	2.32497e-08	protein=NADPH-dependent 7-cyano-7-deazaguanine reductase QueF
locus_tag=HHJ01_04760	-1.40029	-0.250288	0.0192361	protein=hypothetical protein
locus_tag=HHJ01_08880	-1.39853	9.33598	6.15149e-09	protein=succinate dehydrogenase/fumarate reductase iron-sulfur subunit
locus_tag=HHJ01_02670	-1.39725	9.50269	1.60803e-08	protein=ribose-phosphate pyrophosphokinase
locus_tag=HHJ01_12295	1.39684	6.21214	8.16135e-08	protein=MerR family transcriptional regulator
locus_tag=HHJ01_01845	-1.39417	9.37977	4.39694e-09	protein=efflux transporter outer membrane subunit
locus_tag=HHJ01_00815	-1.39033	6.53545	5.80657e-08	protein=HDIG domain-containing protein
locus_tag=HHJ01_09085	-1.38972	4.95233	1.13683e-06	protein=hypothetical protein
locus_tag=HHJ01_04820	-1.38903	4.49412	2.27001e-05	protein=sugar nucleotide-binding protein
locus_tag=HHJ01_07870	1.38844	7.6062	6.20873e-09	protein=CDP-diacylglycerol--glycerol-3-phosphate 3-phosphatidyltransferase
locus_tag=HHJ01_07195	1.38786	7.59008	6.51291e-08	protein=alpha-galactosidase
locus_tag=HHJ01_08495	-1.38617	8.00725	3.13381e-09	protein=type I methionyl aminopeptidase
locus_tag=HHJ01_00470	1.38606	5.71749	4.18361e-06	protein=tRNA (adenosine(37)-N6)-threonylcarbamoyltransferase complex dimerization subunit type 1 TsaB
locus_tag=HHJ01_00095	1.38297	6.41228	1.25662e-07	protein=MFS transporter
locus_tag=HHJ01_05025	1.38202	5.84755	1.16146e-07	protein=NAD-dependent epimerase/dehydratase family protein
locus_tag=HHJ01_11720	1.38137	5.71094	1.53009e-05	protein=hypothetical protein
locus_tag=HHJ01_04945	-1.37939	5.06404	1.48213e-06	protein=apolipoprotein N-acyltransferase
locus_tag=HHJ01_03950	-1.37936	8.79369	8.55796e-09	protein=IMP dehydrogenase
locus_tag=HHJ01_10240	1.37929	2.92387	9.80323e-05	protein=hypothetical protein
locus_tag=HHJ01_02800	1.37925	8.31091	5.27973e-09	protein=1,4-dihydroxy-2-naphthoate octaprenyltransferase
locus_tag=HHJ01_12490	-1.37837	9.55231	3.17316e-07	protein=30S ribosomal protein S20
locus_tag=HHJ01_11740	-1.37795	3.79738	1.67026e-05	protein=DUF805 domain-containing protein
locus_tag=HHJ01_02315	1.37734	6.76546	1.20487e-07	protein=Holliday junction branch migration protein RuvA
locus_tag=HHJ01_07735	1.37732	1.81574	0.000537134	protein=hypothetical protein
locus_tag=HHJ01_11985	1.37681	8.50683	2.59649e-08	protein=hypothetical protein
locus_tag=HHJ01_09550	-1.37659	6.0709	4.24919e-08	protein=inositol monophosphatase
locus_tag=HHJ01_10295	1.37488	7.19803	1.62457e-07	protein=G-D-S-L family lipolytic protein
locus_tag=HHJ01_10940	-1.37485	7.27934	3.28341e-08	protein=polysaccharide export protein
locus_tag=HHJ01_09430	-1.37461	7.62378	1.35679e-08	protein=protein kinase
locus_tag=HHJ01_02160	1.37264	11.1085	5.63868e-09	protein=protein arginine kinase
locus_tag=HHJ01_06620	1.37217	7.02262	9.93784e-08	protein=AraC family transcriptional regulator
locus_tag=HHJ01_00710	1.36929	9.20077	1.87979e-09	protein=polysaccharide deacetylase family protein
locus_tag=HHJ01_12560	-1.36897	5.04164	5.23259e-07	protein=DUF58 domain-containing protein
locus_tag=HHJ01_08420	1.3682	9.29587	2.21762e-09	protein=peptidylprolyl isomerase
locus_tag=HHJ01_02080	-1.36792	1.58797	0.00243666	protein=sugar transferase
locus_tag=HHJ01_10900	1.3667	8.23571	9.70442e-09	protein=response regulator
locus_tag=HHJ01_06815	1.36545	8.81707	4.58342e-09	protein=hypothetical protein
locus_tag=HHJ01_03205	-1.36521	7.13729	9.98956e-08	protein=L,D-transpeptidase
locus_tag=HHJ01_01835	-1.36448	9.00123	2.32308e-08	protein=efflux RND transporter periplasmic adaptor subunit
locus_tag=HHJ01_00590	-1.36381	7.39972	5.71391e-08	protein=adenylyltransferase/cytidyltransferase family protein
locus_tag=HHJ01_10195	1.36353	8.014	5.53384e-09	protein=cob(I)yrinic acid a,c-diamide adenosyltransferase
locus_tag=HHJ01_08765	1.36228	7.80426	1.0767e-08	protein=KH domain-containing protein
locus_tag=HHJ01_05695	1.36015	1.1429	0.000916757	protein=SufE family protein
locus_tag=HHJ01_00165	1.35827	8.26332	3.81386e-09	protein=hypothetical protein
locus_tag=HHJ01_00090	1.35643	9.2001	7.40632e-08	protein=hypothetical protein
locus_tag=HHJ01_03470	-1.35561	5.21354	4.5928e-06	protein=thymidylate synthase
locus_tag=HHJ01_03870	1.35461	9.9966	3.40781e-09	protein=hypothetical protein
locus_tag=HHJ01_07360	1.35352	3.02651	4.18729e-05	protein=hypothetical protein
locus_tag=HHJ01_06645	-1.3534	4.56087	1.49503e-06	protein=TetR/AcrR family transcriptional regulator
locus_tag=HHJ01_12370	-1.35259	5.67331	3.32592e-07	protein=OPT/YSL family transporter
locus_tag=HHJ01_10470	-1.35082	7.99217	1.72489e-08	protein=DUF1015 domain-containing protein
locus_tag=HHJ01_00150	-1.35052	4.23662	6.92104e-05	protein=hypothetical protein
locus_tag=HHJ01_04590	1.34868	9.68105	2.09689e-09	protein=N-acetylmuramoyl-L-alanine amidase
locus_tag=HHJ01_11435	-1.34595	6.81615	7.15551e-08	protein=GNAT family N-acetyltransferase
locus_tag=HHJ01_02680	1.34574	9.35639	1.18539e-07	protein=hypothetical protein
locus_tag=HHJ01_03235	1.34483	9.28981	7.96578e-08	protein=dipeptidase
locus_tag=HHJ01_00645	1.34446	4.72977	4.34716e-06	protein=hypothetical protein
locus_tag=HHJ01_01700	-1.34442	8.2614	5.04807e-09	protein=L-fuculokinase
locus_tag=HHJ01_04700	1.34406	7.66213	3.80349e-08	protein=SDR family oxidoreductase
locus_tag=HHJ01_00925	-1.34092	7.72845	8.47656e-09	protein=LPS export ABC transporter ATP-binding protein
locus_tag=HHJ01_00310	1.34073	2.18659	0.00176997	protein=hypothetical protein
locus_tag=HHJ01_04040	-1.33926	6.61943	1.01162e-08	protein=glycosyltransferase family 9 protein
locus_tag=HHJ01_00585	-1.33815	6.1264	2.1998e-07	protein=murein biosynthesis integral membrane protein MurJ
locus_tag=HHJ01_05895	1.33755	8.31714	5.76192e-09	protein=hypothetical protein
locus_tag=HHJ01_12105	1.33496	1.54793	0.00253782	protein=excisionase family DNA-binding protein
locus_tag=HHJ01_07440	-1.3349	3.54754	1.65142e-05	protein=hypothetical protein
locus_tag=HHJ01_09820	-1.33399	8.71975	2.21762e-09	protein=translation initiation factor IF-3
locus_tag=HHJ01_12775	1.33393	1.54823	0.00391532	protein=hypothetical protein
locus_tag=HHJ01_00445	-1.33379	5.11787	1.66452e-06	protein=hypothetical protein
locus_tag=HHJ01_05340	1.33129	8.31276	1.37843e-08	protein=thioredoxin family protein
locus_tag=HHJ01_06625	-1.33045	10.176	2.21762e-09	protein=polyribonucleotide nucleotidyltransferase
locus_tag=HHJ01_05320	-1.33033	3.74477	2.20921e-05	protein=PEP-CTERM sorting domain-containing protein
locus_tag=HHJ01_11445	1.3297	5.49979	1.50515e-06	protein=NUDIX hydrolase
locus_tag=HHJ01_06995	-1.32819	4.05188	1.34423e-05	protein=DUF805 domain-containing protein
locus_tag=HHJ01_01705	-1.3276	8.06542	7.20933e-09	protein=class II aldolase/adducin family protein
locus_tag=HHJ01_10520	1.32614	7.30558	2.40707e-08	protein=sodium:proton exchanger
locus_tag=HHJ01_07105	-1.32566	7.90955	6.99976e-08	protein=acetylglutamate kinase
locus_tag=HHJ01_11505	-1.32483	6.88789	3.55312e-08	protein=sodium/solute symporter
locus_tag=HHJ01_01485	1.32446	6.35048	7.91323e-08	protein=class I SAM-dependent methyltransferase
locus_tag=HHJ01_07165	-1.32278	7.52235	7.37264e-09	protein=NTP transferase domain-containing protein
locus_tag=HHJ01_08750	-1.32193	6.77354	4.95541e-08	protein=DUF1287 domain-containing protein
locus_tag=HHJ01_03370	1.32036	6.47463	1.22048e-07	protein=6-carboxytetrahydropterin synthase
locus_tag=HHJ01_06275	-1.31905	9.48867	2.55931e-08	protein=phenylalanine--tRNA ligase subunit beta
locus_tag=HHJ01_07535	1.31829	6.29666	1.21518e-05	protein=family 20 glycosylhydrolase
locus_tag=HHJ01_03275	1.31818	8.42894	1.54938e-07	protein=1,4-alpha-glucan-branching enzyme
locus_tag=HHJ01_01335	1.31586	3.14522	3.8981e-05	protein=DUF4339 domain-containing protein
locus_tag=HHJ01_10220	1.31474	8.26111	2.47318e-08	protein=mobilization protein
locus_tag=HHJ01_01600	-1.3141	9.70534	5.64269e-09	protein=ROK family protein
locus_tag=HHJ01_07410	1.31187	7.84776	2.631e-08	protein=HD domain-containing protein
locus_tag=HHJ01_05250	-1.31147	9.19408	1.37843e-08	protein=DUF5110 domain-containing protein
locus_tag=HHJ01_00360	-1.30807	3.48463	0.000200094	protein=hypothetical protein
locus_tag=HHJ01_11150	-1.30762	7.27257	8.86869e-09	protein=6-phosphofructokinase
locus_tag=HHJ01_03890	-1.30647	6.45744	2.41656e-06	protein=ABC transporter permease
locus_tag=HHJ01_08835	1.30599	8.27788	2.52822e-08	protein=hypothetical protein
locus_tag=HHJ01_09660	-1.30501	6.51367	2.30794e-08	protein=hypothetical protein
locus_tag=HHJ01_08300	-1.30235	6.61477	2.94618e-08	protein=phosphopantothenoylcysteine decarboxylase
locus_tag=HHJ01_05605	1.3013	6.53057	9.47894e-07	protein=dihydropteroate synthase
locus_tag=HHJ01_08500	-1.30125	7.78094	1.84947e-08	protein=nucleoside monophosphate kinase
locus_tag=HHJ01_04530	1.30098	3.36186	0.000121117	protein=hypothetical protein
locus_tag=HHJ01_07690	1.2989	8.34347	3.83206e-08	protein=beta-galactosidase
locus_tag=HHJ01_09350	1.29871	7.97975	3.10812e-08	protein=hydroxymethylbilane synthase
locus_tag=HHJ01_10150	1.29778	5.6547	5.70292e-07	protein=L,D-transpeptidase family protein
locus_tag=HHJ01_03335	-1.29698	6.548	1.50281e-07	protein=pantetheine-phosphate adenylyltransferase
locus_tag=HHJ01_00655	-1.29495	8.20674	2.44611e-07	protein=NADH-quinone oxidoreductase subunit N
locus_tag=HHJ01_05900	1.29474	7.42925	1.76983e-08	protein=hypothetical protein
locus_tag=HHJ01_11345	1.29349	7.15838	8.62463e-08	protein=family 20 glycosylhydrolase
locus_tag=HHJ01_08480	1.29314	10.0065	4.94166e-09	protein=polyphosphate kinase 1
locus_tag=HHJ01_04615	-1.29311	7.92966	3.95775e-09	protein=GDP-mannose 4,6-dehydratase
locus_tag=HHJ01_09345	1.29162	7.69507	2.97856e-08	protein=glutamyl-tRNA reductase
locus_tag=HHJ01_08415	-1.28974	5.9429	1.64438e-06	protein=MFS transporter
locus_tag=HHJ01_09875	1.28893	9.62894	9.8663e-09	protein=4-hydroxy-tetrahydrodipicolinate reductase
locus_tag=HHJ01_00115	1.28849	6.25296	4.27452e-08	protein=hypothetical protein
locus_tag=HHJ01_00685	-1.28807	8.53977	3.51998e-08	protein=NADH-quinone oxidoreductase subunit H
locus_tag=HHJ01_02355	1.28793	9.57669	4.95541e-08	protein=hypothetical protein
locus_tag=HHJ01_06000	-1.28763	6.08193	2.4951e-07	protein=rRNA maturation RNase YbeY
locus_tag=HHJ01_11410	1.28667	2.30222	0.000237755	protein=DUF3592 domain-containing protein
locus_tag=HHJ01_10835	1.2826	7.36641	7.70322e-07	protein=hypothetical protein
locus_tag=HHJ01_08945	-1.28241	7.34052	6.91225e-08	protein=hypothetical protein
locus_tag=HHJ01_11830	1.28193	6.93646	3.19023e-07	protein=TIGR03790 family protein
locus_tag=HHJ01_10105	1.2816	8.59854	2.21306e-07	protein=uroporphyrinogen-III C-methyltransferase
locus_tag=HHJ01_02060	-1.28126	3.3574	2.38714e-05	protein=polysaccharide export protein
locus_tag=HHJ01_03030	1.27823	5.86923	7.18684e-08	protein=hypothetical protein
locus_tag=HHJ01_07225	1.27746	5.65232	6.91029e-07	protein=hypothetical protein
locus_tag=HHJ01_00230	-1.2756	6.17707	1.48426e-07	protein=hypothetical protein
locus_tag=HHJ01_03440	1.27548	8.20891	1.52466e-08	protein=PEP-CTERM sorting domain-containing protein
locus_tag=HHJ01_10410	1.27235	3.31629	2.17967e-05	protein=phosphate ABC transporter ATP-binding protein
locus_tag=HHJ01_06305	1.2719	6.7894	5.78032e-08	protein=potassium channel family protein
locus_tag=HHJ01_10200	-1.27125	4.93356	2.66296e-06	protein=hypothetical protein
locus_tag=HHJ01_02620	1.2679	10.4432	8.07136e-08	protein=molecular chaperone DnaJ
locus_tag=HHJ01_01515	-1.26769	7.34695	6.75936e-08	protein=hypothetical protein
locus_tag=HHJ01_12680	1.2671	6.3494	6.84671e-07	protein=ABC transporter permease
locus_tag=HHJ01_00085	-1.26654	5.55585	1.00938e-06	protein=HAD hydrolase family protein
locus_tag=HHJ01_08995	-1.26313	6.1053	1.77616e-06	protein=non-canonical purine NTP pyrophosphatase
locus_tag=HHJ01_06985	1.26293	8.48049	1.9327e-08	protein=sulfatase-like hydrolase/transferase
locus_tag=HHJ01_00295	1.26065	7.78077	1.23622e-08	protein=NADH-quinone oxidoreductase subunit A
locus_tag=HHJ01_02165	1.25723	12.9281	5.29761e-08	protein=ATP-dependent Clp protease ATP-binding subunit
locus_tag=HHJ01_07705	1.25695	10.2582	1.47806e-07	protein=dihydrolipoyl dehydrogenase
locus_tag=HHJ01_04585	-1.25652	8.75937	5.23919e-08	protein=glycoside hydrolase family 95 protein
locus_tag=HHJ01_11975	-1.25598	8.22223	6.72395e-09	protein=tryptophan synthase subunit beta
locus_tag=HHJ01_10395	1.25459	5.76468	1.06238e-07	protein=hypothetical protein
locus_tag=HHJ01_02485	-1.25364	5.33812	1.32635e-06	protein=hypothetical protein
locus_tag=HHJ01_05095	1.25154	7.27373	2.17636e-07	protein=hypothetical protein
locus_tag=HHJ01_00715	1.25088	8.85421	6.09894e-09	protein=hypothetical protein
locus_tag=HHJ01_11095	-1.25066	4.92847	5.29889e-07	protein=site-specific integrase
locus_tag=HHJ01_02700	1.24799	10.2133	4.16205e-08	protein=30S ribosomal protein S6
locus_tag=HHJ01_03405	1.24708	9.84318	3.82423e-09	protein=NADH-quinone oxidoreductase subunit NuoB
locus_tag=HHJ01_12900	-1.24705	6.4111	9.3766e-07	protein=ABC transporter permease
locus_tag=HHJ01_09990	1.24378	2.81666	0.00110962	protein=hypothetical protein
locus_tag=HHJ01_10015	-1.24037	8.47008	3.97002e-08	protein=L-threonine 3-dehydrogenase
locus_tag=HHJ01_09415	-1.23996	6.04598	1.7606e-06	protein=hypothetical protein
locus_tag=HHJ01_08650	1.23886	4.04181	5.05299e-05	protein=DUF1648 domain-containing protein
locus_tag=HHJ01_02495	-1.23833	5.27765	4.44454e-07	protein=hypothetical protein
locus_tag=HHJ01_06880	1.23632	7.0966	1.7379e-05	protein=competence/damage-inducible protein A
locus_tag=HHJ01_05090	1.23544	7.39981	2.21188e-07	protein=hypothetical protein
locus_tag=HHJ01_09395	-1.23347	4.39759	9.1879e-06	protein=hypothetical protein
locus_tag=HHJ01_11380	-1.23317	4.22251	0.000117567	protein=C-terminal helicase domain-containing protein
locus_tag=HHJ01_01455	1.23009	5.17621	1.77316e-06	protein=hypothetical protein
locus_tag=HHJ01_01440	1.22951	6.6592	6.03447e-07	protein=DUF2254 domain-containing protein
locus_tag=HHJ01_09855	-1.22924	6.7271	3.86572e-08	protein=SDR family oxidoreductase
locus_tag=HHJ01_11385	-1.22908	1.36889	0.00972938	protein=hypothetical protein
locus_tag=HHJ01_03150	1.22844	6.60748	5.24106e-08	protein=type I-C CRISPR-associated protein Cas8c/Csd1
locus_tag=HHJ01_01430	1.22791	6.14132	2.49815e-05	protein=peptidase M60
locus_tag=HHJ01_05360	-1.22418	4.05989	1.16546e-05	protein=hypothetical protein
locus_tag=HHJ01_04325	-1.22301	6.00687	2.07674e-07	protein=hypothetical protein
locus_tag=HHJ01_00785	-1.22295	9.6797	4.48666e-09	protein=ribose 5-phosphate isomerase B
locus_tag=HHJ01_09470	1.22185	6.62109	8.86065e-08	protein=carbohydrate kinase
locus_tag=HHJ01_04800	-1.22107	5.78082	2.92408e-07	protein=MATE family efflux transporter
locus_tag=HHJ01_01220	1.22076	3.95447	3.44591e-05	protein=helix-turn-helix domain-containing protein
locus_tag=HHJ01_09705	-1.22049	7.44605	1.04573e-08	protein=NAD(P)-dependent oxidoreductase
locus_tag=HHJ01_07260	1.21872	6.16529	1.43851e-07	protein=hypothetical protein
locus_tag=HHJ01_12330	-1.21337	8.87225	1.41294e-08	protein=hypothetical protein
locus_tag=HHJ01_06760	1.21322	7.57886	2.83992e-08	protein=ABC transporter permease
locus_tag=HHJ01_07170	-1.21259	5.16047	2.64379e-06	protein=Holliday junction resolvase RuvX
locus_tag=HHJ01_00905	-1.21246	8.44186	6.96673e-09	protein=ATP-dependent helicase
locus_tag=HHJ01_12375	1.20927	8.01474	2.46339e-07	protein=alpha-N-acetylglucosaminidase
locus_tag=HHJ01_03940	-1.20864	2.2596	0.00130239	protein=glycosyltransferase family 2 protein
locus_tag=HHJ01_08490	-1.20506	3.69967	9.55014e-05	protein=acyltransferase
locus_tag=HHJ01_09490	1.2041	9.36841	1.98789e-08	protein=TIGR00282 family metallophosphoesterase
locus_tag=HHJ01_03615	1.20379	6.30146	3.88594e-06	protein=sulfatase-like hydrolase/transferase
locus_tag=HHJ01_06825	-1.20338	8.8078	1.89466e-07	protein=MFS transporter
locus_tag=HHJ01_02950	-1.20332	5.13309	1.87054e-06	protein=aminoacyl-tRNA hydrolase
locus_tag=HHJ01_06010	-1.203	4.30306	1.68065e-05	protein=hypothetical protein
locus_tag=HHJ01_11415	-1.20278	7.74372	7.11555e-08	protein=excinuclease ABC subunit UvrA
locus_tag=HHJ01_03435	1.20266	8.881	1.00341e-08	protein=hypothetical protein
locus_tag=HHJ01_03195	1.20208	8.34021	1.19656e-08	protein=hypothetical protein
locus_tag=HHJ01_00400	-1.20193	8.20921	2.05822e-08	protein=hypothetical protein
locus_tag=HHJ01_07665	1.20085	3.86699	4.09821e-05	protein=hypothetical protein
locus_tag=HHJ01_04280	-1.20023	8.75835	6.87089e-09	protein=lysine--tRNA ligase
locus_tag=HHJ01_08550	1.1995	4.89019	3.16778e-06	protein=septal ring lytic transglycosylase RlpA family protein
locus_tag=HHJ01_11335	-1.19796	3.71176	5.21358e-05	protein=ISL3 family transposase
locus_tag=HHJ01_07155	-1.1967	8.55972	8.4994e-09	protein=type IIA DNA topoisomerase subunit B
locus_tag=HHJ01_02530	1.19638	7.38728	2.25906e-08	protein=hypothetical protein
locus_tag=HHJ01_08755	-1.1943	9.72229	3.80349e-08	protein=bifunctional proline dehydrogenase/L-glutamate gamma-semialdehyde dehydrogenase
locus_tag=HHJ01_09000	-1.19256	6.89823	3.0005e-07	protein=exodeoxyribonuclease III
locus_tag=HHJ01_04010	1.19248	8.06297	1.14591e-07	protein=hypothetical protein
locus_tag=HHJ01_00880	1.19131	7.74953	4.845e-08	protein=hypothetical protein
locus_tag=HHJ01_09325	-1.19096	8.9867	4.92807e-08	protein=50S ribosomal protein L33
locus_tag=HHJ01_02270	1.18971	14.1009	2.34533e-07	protein=chaperonin GroEL
locus_tag=HHJ01_11340	1.18845	1.83654	0.00464079	protein=hypothetical protein
locus_tag=HHJ01_05085	1.18238	9.20846	5.9933e-06	protein=hypothetical protein
locus_tag=HHJ01_07395	1.18203	7.98016	2.73837e-08	protein=phosphopyruvate hydratase
locus_tag=HHJ01_02125	1.18161	9.06623	5.13592e-06	protein=autotransporter outer membrane beta-barrel domain-containing protein
locus_tag=HHJ01_13030	-1.1813	4.36787	8.56421e-06	protein=hypothetical protein
locus_tag=HHJ01_08780	1.18069	10.0833	2.85255e-07	protein=RHS repeat-associated core domain-containing protein
locus_tag=HHJ01_10840	1.18031	6.62004	7.37053e-06	protein=hypothetical protein
locus_tag=HHJ01_12275	1.18018	6.77921	9.35819e-07	protein=pyridoxal phosphate-dependent aminotransferase
locus_tag=HHJ01_05485	1.17927	7.2659	6.73156e-08	protein=TetR/AcrR family transcriptional regulator
locus_tag=HHJ01_10400	1.17708	5.45219	2.03876e-06	protein=hypothetical protein
locus_tag=HHJ01_00770	1.17474	6.28945	2.64102e-07	protein=M15 family metallopeptidase
locus_tag=HHJ01_07130	-1.17456	5.46943	4.58757e-07	protein=ABC transporter ATP-binding protein
locus_tag=HHJ01_02625	1.17384	8.32516	2.48923e-07	protein=16S rRNA (uracil(1498)-N(3))-methyltransferase
locus_tag=HHJ01_13000	1.17285	2.73228	0.00140358	protein=hypothetical protein
locus_tag=HHJ01_03040	-1.1723	3.92518	7.2065e-05	protein=pyridoxamine 5'-phosphate oxidase family protein
locus_tag=HHJ01_00670	-1.1706	6.37433	5.72998e-06	protein=NADH-quinone oxidoreductase subunit NuoK
locus_tag=HHJ01_13205	1.17039	5.51028	6.6089e-05	protein=hypothetical protein
locus_tag=HHJ01_03120	1.1697	3.91842	0.000180836	protein=winged helix-turn-helix transcriptional regulator
locus_tag=HHJ01_02150	1.16958	6.71724	6.63173e-08	protein=metal ABC transporter permease
locus_tag=HHJ01_03125	1.16742	4.57058	2.65762e-05	protein=hypothetical protein
locus_tag=HHJ01_07290	1.1666	5.40172	5.96799e-07	protein=hypothetical protein
locus_tag=HHJ01_10780	1.16576	3.46009	6.01632e-05	protein=hypothetical protein
locus_tag=HHJ01_08580	-1.16569	6.41695	1.08888e-07	protein=bifunctional folylpolyglutamate synthase/dihydrofolate synthase
locus_tag=HHJ01_08220	1.165	9.06651	1.16143e-08	protein=Fe-S cluster assembly ATPase SufC
locus_tag=HHJ01_05670	1.1625	1.69997	0.000871562	protein=hypothetical protein
locus_tag=HHJ01_06260	-1.15865	5.51367	5.68089e-07	protein=tryptophanase
locus_tag=HHJ01_04495	1.15613	9.87924	1.84947e-08	protein=M24 family metallopeptidase
locus_tag=HHJ01_08310	1.15585	5.82153	3.14142e-07	protein=GNAT family N-acetyltransferase
locus_tag=HHJ01_10855	-1.15534	5.22717	1.06832e-06	protein=TatD family hydrolase
locus_tag=HHJ01_04455	-1.15527	12.3596	1.12759e-07	protein=type II and III secretion system protein
locus_tag=HHJ01_11745	1.15457	8.09371	2.94672e-08	protein=FHA domain-containing protein
locus_tag=HHJ01_01330	1.14985	2.43023	0.000492294	protein=hypothetical protein
locus_tag=HHJ01_03350	-1.14941	4.36219	1.29399e-05	protein=DUF418 domain-containing protein
locus_tag=HHJ01_02650	1.14742	8.68653	5.7613e-07	protein=DOMON-like domain-containing protein
locus_tag=HHJ01_06820	1.14691	6.27884	1.10745e-05	protein=hypothetical protein
locus_tag=HHJ01_06030	-1.14555	6.26006	8.78576e-07	protein=crossover junction endodeoxyribonuclease RuvC
locus_tag=HHJ01_02265	1.14372	11.6183	2.45287e-07	protein=co-chaperone GroES
locus_tag=HHJ01_08660	-1.14228	5.53651	1.71972e-06	protein=biopolymer transporter ExbD
locus_tag=HHJ01_00675	-1.14114	8.12732	2.01632e-07	protein=hypothetical protein
locus_tag=HHJ01_06310	1.14078	5.31556	3.20559e-05	protein=DUF805 domain-containing protein
locus_tag=HHJ01_09710	-1.13951	7.59348	1.73375e-07	protein=hypothetical protein
locus_tag=HHJ01_00220	-1.13868	4.3852	5.2553e-05	protein=hypothetical protein
locus_tag=HHJ01_10035	1.13864	8.62712	2.72786e-07	protein=enterotoxin
locus_tag=HHJ01_08800	-1.13484	6.94329	1.18565e-07	protein=hypothetical protein
locus_tag=HHJ01_12750	1.13429	9.32398	1.02544e-07	protein=hypothetical protein
locus_tag=HHJ01_02580	1.1341	10.178	1.03273e-07	protein=polymer-forming cytoskeletal protein
locus_tag=HHJ01_02375	1.12868	8.65288	2.61931e-08	protein=hypothetical protein
locus_tag=HHJ01_02795	1.12683	7.16917	2.1998e-07	protein=hypothetical protein
locus_tag=HHJ01_04670	1.12543	5.54278	5.23474e-05	protein=hypothetical protein
locus_tag=HHJ01_07175	1.12459	6.13182	2.4225e-06	protein=DUF3592 domain-containing protein
locus_tag=HHJ01_02235	1.12255	5.73161	1.14807e-06	protein=HypC/HybG/HupF family hydrogenase formation chaperone
locus_tag=HHJ01_11230	1.12245	9.49252	4.43587e-08	protein=hypothetical protein
locus_tag=HHJ01_03290	-1.12219	6.62305	4.65076e-07	protein=glycosyltransferase family 2 protein
locus_tag=HHJ01_07400	1.12041	6.88207	5.11033e-08	protein=deoxyribonuclease IV
locus_tag=HHJ01_03115	1.11961	4.86992	1.67026e-05	protein=hypothetical protein
locus_tag=HHJ01_08760	1.11954	6.84906	8.25085e-06	protein=hypothetical protein
locus_tag=HHJ01_06195	-1.11921	10.9309	2.52432e-08	protein=methylmalonyl-CoA mutase
locus_tag=HHJ01_02325	-1.11774	10.1418	4.21353e-08	protein=phosphoglycerate kinase
locus_tag=HHJ01_08165	-1.11695	3.3621	8.0962e-05	protein=transporter
locus_tag=HHJ01_02770	-1.11512	6.88269	9.61298e-08	protein=YicC family protein
locus_tag=HHJ01_09900	1.11427	7.24005	6.13492e-08	protein=DUF4339 domain-containing protein
locus_tag=HHJ01_12630	1.11153	6.80463	4.99815e-07	protein=hypothetical protein
locus_tag=HHJ01_09240	-1.11139	5.52002	4.01466e-06	protein=bile acid:sodium symporter
locus_tag=HHJ01_07315	1.10832	7.06999	1.8862e-06	protein=YbhB/YbcL family Raf kinase inhibitor-like protein
locus_tag=HHJ01_06025	1.10705	7.31129	6.53217e-08	protein=hypothetical protein
locus_tag=HHJ01_04935	1.10492	6.82832	8.96789e-08	protein=DUF721 domain-containing protein
locus_tag=HHJ01_01035	-1.10453	7.11223	3.48868e-07	protein=N-acetylmuramoyl-L-alanine amidase
locus_tag=HHJ01_00870	1.10309	4.46749	4.76668e-05	protein=hypothetical protein
locus_tag=HHJ01_07695	1.10275	9.60217	6.24515e-08	protein=porin family protein
locus_tag=HHJ01_08045	1.10098	6.14234	3.14833e-06	protein=flavodoxin family protein
locus_tag=HHJ01_12475	1.10018	7.57908	2.69649e-06	protein=sel1 repeat family protein
locus_tag=HHJ01_01995	-1.10006	2.33413	0.000523948	protein=glycosyltransferase family 4 protein
locus_tag=HHJ01_06200	-1.10003	10.3458	5.89143e-08	protein=methylmalonyl-CoA mutase small subunit
locus_tag=HHJ01_01690	-1.09923	9.83492	3.1797e-08	protein=L-fucose isomerase
locus_tag=HHJ01_12250	-1.09873	4.2885	1.91229e-05	protein=hypothetical protein
locus_tag=HHJ01_00660	-1.09847	8.03224	1.62779e-06	protein=NADH-quinone oxidoreductase subunit M
locus_tag=HHJ01_05550	-1.09793	4.33707	1.07015e-05	protein=hypothetical protein
locus_tag=HHJ01_05310	-1.09763	2.60506	0.00256038	protein=PEP-CTERM sorting domain-containing protein
locus_tag=HHJ01_09080	-1.09701	7.18624	2.19392e-07	protein=AIR carboxylase family protein
locus_tag=HHJ01_03705	-1.09628	3.90123	8.14848e-05	protein=hypothetical protein
locus_tag=HHJ01_00285	1.09439	5.97139	3.62026e-06	protein=HAD family hydrolase
locus_tag=HHJ01_00605	1.09432	7.39136	2.35728e-06	protein=nickel pincer cofactor biosynthesis protein LarB
locus_tag=HHJ01_11960	-1.09313	5.4908	3.5676e-06	protein=low molecular weight protein arginine phosphatase
locus_tag=HHJ01_00420	1.09245	8.34478	1.03254e-07	protein=iron-containing alcohol dehydrogenase
locus_tag=HHJ01_10790	1.09176	4.02693	2.55325e-05	protein=hypothetical protein
locus_tag=HHJ01_09140	1.09113	8.13101	6.66532e-07	protein=hypothetical protein
locus_tag=HHJ01_00275	1.0911	6.24812	1.29859e-06	protein=hypothetical protein
locus_tag=HHJ01_05875	1.09036	7.60647	1.22968e-06	protein=MotA/TolQ/ExbB proton channel family protein
locus_tag=HHJ01_03145	1.09008	5.32735	3.179e-06	protein=type I-C CRISPR-associated protein Cas5
locus_tag=HHJ01_01355	1.08842	7.09135	3.67325e-07	protein=hypothetical protein
locus_tag=HHJ01_02480	-1.08803	5.27726	9.43971e-06	protein=hypothetical protein
locus_tag=HHJ01_00680	-1.08764	7.40673	1.40725e-06	protein=NADH-quinone oxidoreductase subunit I
locus_tag=HHJ01_03540	1.08761	7.51801	1.25662e-07	protein=hypothetical protein
locus_tag=HHJ01_09360	-1.08747	5.94607	1.05771e-05	protein=O-antigen ligase family protein
locus_tag=HHJ01_05700	1.08745	1.92733	0.00427315	protein=hypothetical protein
locus_tag=HHJ01_02810	-1.08663	5.08615	4.05307e-06	protein=ThuA domain-containing protein
locus_tag=HHJ01_08335	1.08617	8.31413	6.6383e-07	protein=hypothetical protein
locus_tag=HHJ01_04225	-1.08598	8.04193	4.40146e-08	protein=aminotransferase class I/II-fold pyridoxal phosphate-dependent enzyme
locus_tag=HHJ01_10750	1.0836	5.24343	9.13241e-06	protein=translation initiation inhibitor
locus_tag=HHJ01_07675	1.08309	4.37951	0.000126331	protein=hypothetical protein
locus_tag=HHJ01_10555	1.08162	6.55354	2.39162e-05	protein=hypothetical protein
locus_tag=HHJ01_10375	1.07965	8.90305	1.10782e-07	protein=insulinase family protein
locus_tag=HHJ01_04620	-1.0796	8.40012	6.53456e-08	protein=glutamine-hydrolyzing carbamoyl-phosphate synthase small subunit
locus_tag=HHJ01_06615	1.07955	4.55472	1.80239e-05	protein=alpha/beta hydrolase
locus_tag=HHJ01_06060	-1.0766	7.85676	2.51791e-07	protein=efflux RND transporter periplasmic adaptor subunit
locus_tag=HHJ01_02320	-1.07574	12.3282	8.2729e-08	protein=type I glyceraldehyde-3-phosphate dehydrogenase
locus_tag=HHJ01_07855	1.07557	8.70764	3.11987e-07	protein=Gfo/Idh/MocA family oxidoreductase
locus_tag=HHJ01_06065	-1.0725	9.29251	5.78438e-08	protein=efflux RND transporter permease subunit
locus_tag=HHJ01_05255	1.07191	5.22466	2.2938e-06	protein=DUF3820 family protein
locus_tag=HHJ01_10535	1.07123	9.40198	1.00214e-07	protein=flotillin-like protein FloA
locus_tag=HHJ01_00890	-1.07044	5.58916	2.13416e-06	protein=PEP-CTERM sorting domain-containing protein
locus_tag=HHJ01_12380	1.06903	0.594908	0.0577573	protein=hypothetical protein
locus_tag=HHJ01_09700	-1.06827	9.81092	1.52638e-08	protein=tetratricopeptide repeat protein
locus_tag=HHJ01_12760	-1.06823	5.36321	1.60454e-05	protein=peptide ABC transporter substrate-binding protein
locus_tag=HHJ01_04035	-1.06625	6.51262	3.01375e-07	protein=glycosyltransferase family 2 protein
locus_tag=HHJ01_06585	-1.06591	5.3648	1.52705e-06	protein=HlyC/CorC family transporter
locus_tag=HHJ01_12055	-1.06483	1.31393	0.0125391	protein=hypothetical protein
locus_tag=HHJ01_09390	-1.06398	5.03965	6.58011e-06	protein=hypothetical protein
locus_tag=HHJ01_03175	-1.06384	8.4116	3.42349e-08	protein=aminotransferase class I/II-fold pyridoxal phosphate-dependent enzyme
locus_tag=HHJ01_00130	-1.0635	1.53407	0.00724835	protein=tyrosine-type recombinase/integrase
locus_tag=HHJ01_07495	1.06348	4.68174	3.66494e-05	protein=DUF4861 family protein
locus_tag=HHJ01_04130	1.06258	9.58086	1.63435e-07	protein=beta-galactosidase
locus_tag=HHJ01_11650	1.06117	8.93136	9.29578e-08	protein=2-dehydropantoate 2-reductase
locus_tag=HHJ01_10090	1.0602	9.70735	1.83182e-07	protein=thiamine pyrophosphate-dependent dehydrogenase E1 component subunit alpha
locus_tag=HHJ01_11955	-1.05984	4.82917	1.58883e-05	protein=L,D-transpeptidase
locus_tag=HHJ01_08990	-1.05745	4.5799	2.54097e-05	protein=methyltransferase domain-containing protein
locus_tag=HHJ01_12980	1.05676	6.55131	3.71864e-06	protein=catalase
locus_tag=HHJ01_04255	-1.05641	7.91694	1.86806e-07	protein=NAD(P)-dependent glycerol-3-phosphate dehydrogenase
locus_tag=HHJ01_09425	1.05553	6.71706	1.40725e-06	protein=hypothetical protein
locus_tag=HHJ01_05145	-1.0544	6.1548	1.18311e-06	protein=mechanosensitive ion channel family protein
locus_tag=HHJ01_07880	-1.05418	6.12649	2.37491e-06	protein=hypothetical protein
locus_tag=HHJ01_00125	1.0538	4.57142	8.19646e-06	protein=hydoxy methyltransferase
locus_tag=HHJ01_09805	1.05341	6.57045	4.02323e-07	protein=hypothetical protein
locus_tag=HHJ01_05020	1.05251	1.80919	0.0085342	protein=endonuclease
locus_tag=HHJ01_12040	-1.05139	1.02324	0.00894206	protein=hypothetical protein
locus_tag=HHJ01_06705	1.05077	10.6124	8.11374e-08	protein=type II secretion system protein
locus_tag=HHJ01_05725	-1.04982	6.15082	1.63101e-06	protein=hypothetical protein
locus_tag=HHJ01_02190	-1.04913	7.51073	5.77814e-07	protein=hypothetical protein
locus_tag=HHJ01_09610	-1.04733	8.85268	1.21738e-07	protein=polyprenyl synthetase family protein
locus_tag=HHJ01_05580	-1.04573	5.00968	2.3088e-05	protein=ATP-dependent DNA helicase RecQ
locus_tag=HHJ01_01370	-1.04093	8.21109	2.04361e-06	protein=hypothetical protein
locus_tag=HHJ01_10255	1.04017	9.656	7.11822e-07	protein=RHS repeat-associated core domain-containing protein
locus_tag=HHJ01_11825	-1.03987	9.3293	8.21011e-08	protein=methylmalonyl-CoA epimerase
locus_tag=HHJ01_01825	1.03964	8.70267	1.89236e-07	protein=citramalate synthase
locus_tag=HHJ01_06325	1.03919	6.94328	2.97272e-07	protein=hypothetical protein
locus_tag=HHJ01_10710	1.03797	6.0678	5.58555e-07	protein=hypothetical protein
locus_tag=HHJ01_10590	1.03791	6.24763	5.72935e-06	protein=sel1 repeat family protein
locus_tag=HHJ01_06790	-1.03588	5.13265	4.0821e-06	protein=HAD family hydrolase
locus_tag=HHJ01_00665	-1.03536	9.02383	1.23286e-06	protein=NADH-quinone oxidoreductase subunit L
locus_tag=HHJ01_00045	-1.03387	4.21502	3.59033e-05	protein=hypothetical protein
locus_tag=HHJ01_05515	1.03255	5.80281	4.72934e-06	protein=hypothetical protein
locus_tag=HHJ01_02240	1.03212	6.78151	6.19654e-06	protein=hydrogenase formation protein HypD
locus_tag=HHJ01_07505	1.03106	6.11464	4.88076e-06	protein=hypothetical protein
locus_tag=HHJ01_11030	-1.02958	5.72419	8.81678e-07	protein=polysaccharide pyruvyl transferase family protein
locus_tag=HHJ01_09845	1.02726	7.6862	6.92104e-05	protein=response regulator transcription factor
locus_tag=HHJ01_05365	-1.02546	8.89135	1.59608e-07	protein=elongation factor 4
locus_tag=HHJ01_03340	-1.0237	7.05792	1.95746e-06	protein=DUF4173 domain-containing protein
locus_tag=HHJ01_01785	1.02354	6.31291	1.34022e-06	protein=RNA-binding protein
locus_tag=HHJ01_07670	1.02252	6.56346	2.0214e-05	protein=hypothetical protein
locus_tag=HHJ01_10030	1.02224	6.81404	2.96755e-06	protein=SDR family oxidoreductase
locus_tag=HHJ01_11660	-1.0211	6.8978	4.75836e-07	protein=metallophosphoesterase family protein
locus_tag=HHJ01_02350	1.02097	6.37514	8.49977e-07	protein=hypothetical protein
locus_tag=HHJ01_07645	-1.01959	3.95784	9.94026e-05	protein=hypothetical protein
locus_tag=HHJ01_09155	-1.01943	5.2184	4.73113e-06	protein=hypothetical protein
locus_tag=HHJ01_07590	-1.01868	6.47903	2.4225e-06	protein=MBL fold metallo-hydrolase
locus_tag=HHJ01_00860	-1.01637	8.25344	6.28305e-07	protein=hypothetical protein
locus_tag=HHJ01_09055	-1.0147	-0.333345	0.0360805	protein=hypothetical protein
locus_tag=HHJ01_06105	-1.01458	9.7737	1.47567e-07	protein=adenosylcobalamin-dependent ribonucleoside-diphosphate reductase
locus_tag=HHJ01_00075	1.01382	7.32363	1.57693e-05	protein=hypothetical protein
locus_tag=HHJ01_01610	1.01294	8.62648	2.28734e-07	protein=GTPase HflX
locus_tag=HHJ01_01520	-1.01077	8.21353	1.60604e-07	protein=hypothetical protein
locus_tag=HHJ01_08135	1.0102	6.53948	8.06619e-07	protein=hypothetical protein
locus_tag=HHJ01_10270	1.00869	6.33703	5.19973e-06	protein=GNAT family N-acetyltransferase
locus_tag=HHJ01_00820	1.00725	8.52681	1.60202e-07	protein=hypothetical protein
locus_tag=HHJ01_06450	1.00553	5.66133	4.81451e-06	protein=hypothetical protein
locus_tag=HHJ01_07255	-1.0047	5.68184	2.78262e-05	protein=hypothetical protein
locus_tag=HHJ01_06950	1.00418	2.36188	0.00839972	protein=hypothetical protein
locus_tag=HHJ01_06560	-1.00323	5.26489	6.31359e-06	protein=thiamine phosphate synthase
locus_tag=HHJ01_00015	1.00156	8.20504	4.81781e-07	protein=TIGR00730 family Rossman fold protein
locus_tag=HHJ01_09670	1.00103	7.85617	3.25803e-07	protein=aminopeptidase
locus_tag=HHJ01_10175	1.00031	4.06749	4.75515e-05	protein=RtcB family protein
locus_tag=HHJ01_05905	0.998681	7.9069	1.50281e-07	protein=hypothetical protein
locus_tag=HHJ01_08250	0.998626	6.74852	1.72627e-06	protein=hypothetical protein
locus_tag=HHJ01_07835	-0.99802	5.73181	0.000482186	protein=MFS transporter
locus_tag=HHJ01_00120	0.996357	5.65847	6.95366e-05	protein=AAA family ATPase
locus_tag=HHJ01_11625	0.99624	1.18097	0.0349549	protein=hypothetical protein
locus_tag=HHJ01_09305	-0.993387	4.89629	2.11585e-05	protein=metallophosphoesterase family protein
locus_tag=HHJ01_07995	0.993209	2.88999	0.00133439	protein=WecB/TagA/CpsF family glycosyltransferase
locus_tag=HHJ01_10435	-0.991942	6.85629	1.41283e-06	protein=family 43 glycosylhydrolase
locus_tag=HHJ01_10420	0.990783	8.576	7.81799e-06	protein=hypothetical protein
locus_tag=HHJ01_09195	0.990739	6.10227	6.58175e-06	protein=hypothetical protein
locus_tag=HHJ01_01240	-0.990229	1.69254	0.00435776	protein=hypothetical protein
locus_tag=HHJ01_08410	-0.989374	6.70906	5.25368e-06	protein=carbon starvation protein A
locus_tag=HHJ01_01190	0.987195	1.34606	0.0255125	protein=helix-turn-helix domain-containing protein
locus_tag=HHJ01_10505	0.986293	4.62577	1.05771e-05	protein=hypothetical protein
locus_tag=HHJ01_03585	-0.986234	0.498247	0.0825299	protein=hypothetical protein
locus_tag=HHJ01_01235	-0.985673	3.29754	0.000570122	protein=hypothetical protein
locus_tag=HHJ01_02860	0.98529	9.69939	5.04165e-07	protein=hypothetical protein
locus_tag=HHJ01_01410	-0.982746	7.21623	7.85744e-07	protein=ATP-binding protein
locus_tag=HHJ01_03670	0.982182	7.05352	3.36957e-06	protein=endonuclease III
locus_tag=HHJ01_02185	-0.982086	8.91841	7.4584e-08	protein=2-isopropylmalate synthase
locus_tag=HHJ01_02850	-0.981858	8.2008	8.7772e-07	protein=hypothetical protein
locus_tag=HHJ01_11325	-0.980133	9.12268	1.10957e-07	protein=type I restriction endonuclease subunit R
locus_tag=HHJ01_00375	-0.980053	3.58071	0.000277031	protein=hypothetical protein
locus_tag=HHJ01_03925	-0.978941	2.06719	0.0043104	protein=sugar phosphate isomerase/epimerase
locus_tag=HHJ01_13135	0.978361	5.69655	6.96294e-06	protein=hypothetical protein
locus_tag=HHJ01_03250	-0.977689	9.15051	1.95889e-07	protein=phosphoenolpyruvate--protein phosphotransferase
locus_tag=HHJ01_09530	0.977563	7.32171	8.11104e-07	protein=MotA/TolQ/ExbB proton channel family protein
locus_tag=HHJ01_07465	-0.976861	5.31952	2.43165e-05	protein=hypothetical protein
locus_tag=HHJ01_04955	-0.976699	6.17122	2.4677e-05	protein=NTP transferase domain-containing protein
locus_tag=HHJ01_04175	0.976504	3.65008	0.000286401	protein=chromate transporter
locus_tag=HHJ01_12120	-0.975446	0.930551	0.0455752	protein=hypothetical protein
locus_tag=HHJ01_03975	0.97444	7.32281	2.45287e-07	protein=hypothetical protein
locus_tag=HHJ01_07415	-0.972845	4.41398	0.000369916	protein=hypothetical protein
locus_tag=HHJ01_02635	-0.971599	8.13459	5.15747e-07	protein=phytoene/squalene synthase family protein
locus_tag=HHJ01_12845	0.969006	0.201742	0.0384709	protein=hypothetical protein
locus_tag=HHJ01_11190	0.96893	11.146	2.12148e-07	protein=terpene cyclase/mutase family protein
locus_tag=HHJ01_06020	-0.96834	7.73586	1.25392e-06	protein=redoxin family protein
locus_tag=HHJ01_06545	-0.965026	5.77335	2.01316e-06	protein=GNAT family N-acetyltransferase
locus_tag=HHJ01_08450	-0.964426	6.58104	2.9135e-06	protein=glycosyltransferase
locus_tag=HHJ01_01595	-0.962853	5.60584	2.22276e-06	protein=CPBP family intramembrane metalloprotease
locus_tag=HHJ01_01420	-0.962728	3.33413	0.000503332	protein=DUF4917 family protein
locus_tag=HHJ01_12035	-0.958328	0.744702	0.0149858	protein=hypothetical protein
locus_tag=HHJ01_01790	0.957957	2.88781	0.00501775	protein=hypothetical protein
locus_tag=HHJ01_02630	0.955991	8.38136	9.73613e-08	protein=HAD hydrolase-like protein
locus_tag=HHJ01_09690	-0.955988	9.63918	8.2245e-08	protein=hypothetical protein
locus_tag=HHJ01_12685	0.955809	7.75056	3.14641e-07	protein=ABC transporter ATP-binding protein
locus_tag=HHJ01_09740	0.953922	7.03233	8.59344e-06	protein=hydrogenase maturation nickel metallochaperone HypA
locus_tag=HHJ01_02985	0.953744	6.79161	1.88583e-06	protein=PEP-CTERM sorting domain-containing protein
locus_tag=HHJ01_05080	0.953309	7.94465	2.80791e-06	protein=hypothetical protein
locus_tag=HHJ01_09890	-0.95278	7.58875	8.11104e-07	protein=TIM barrel protein
locus_tag=HHJ01_00630	-0.952053	9.00778	3.10339e-07	protein=hypothetical protein
locus_tag=HHJ01_11470	-0.951964	7.99074	1.92612e-07	protein=DUF4340 domain-containing protein
locus_tag=HHJ01_12260	0.950651	1.1841	0.0108577	protein=flavodoxin family protein
locus_tag=HHJ01_03320	-0.946881	5.59579	2.61446e-05	protein=peptide chain release factor-like protein
locus_tag=HHJ01_02815	0.94581	6.96521	1.26958e-06	protein=hypothetical protein
locus_tag=HHJ01_05520	0.945107	6.63415	5.00867e-06	protein=hypothetical protein
locus_tag=HHJ01_09785	-0.944324	4.85173	6.09084e-05	protein=GrpB family protein
locus_tag=HHJ01_07460	-0.944294	6.81142	6.54083e-06	protein=hypothetical protein
locus_tag=HHJ01_08365	-0.944288	9.75515	5.45429e-07	protein=amidophosphoribosyltransferase
locus_tag=HHJ01_09895	0.944083	7.79465	1.52942e-06	protein=M23 family metallopeptidase
locus_tag=HHJ01_04075	0.943942	8.9188	1.81313e-06	protein=hypothetical protein
locus_tag=HHJ01_06330	-0.942073	0.792644	0.0584031	protein=hypothetical protein
locus_tag=HHJ01_03885	-0.941651	7.02365	4.36226e-06	protein=ABC transporter ATP-binding protein
locus_tag=HHJ01_10685	-0.940863	4.52055	5.28291e-05	protein=hypothetical protein
locus_tag=HHJ01_01280	-0.938049	9.3929	1.10791e-07	protein=sulfite reductase subunit alpha
locus_tag=HHJ01_04785	0.937379	5.56549	1.94109e-05	protein=PEP-CTERM sorting domain-containing protein
locus_tag=HHJ01_00910	-0.936481	6.88873	1.58035e-06	protein=OmpA family protein
locus_tag=HHJ01_11220	0.934812	6.85628	7.29304e-06	protein=alpha/beta hydrolase
locus_tag=HHJ01_10405	0.931545	3.67552	0.000437322	protein=hypothetical protein
locus_tag=HHJ01_12675	0.931117	6.43421	2.127e-05	protein=ABC transporter permease
locus_tag=HHJ01_06945	0.930742	2.98414	0.0018434	protein=hypothetical protein
locus_tag=HHJ01_10580	-0.930626	5.40721	4.39561e-05	protein=hypothetical protein
locus_tag=HHJ01_01060	-0.926874	7.68202	1.65432e-06	protein=undecaprenyldiphospho-muramoylpentapeptide beta-N-acetylglucosaminyltransferase
locus_tag=HHJ01_01570	-0.926561	6.62489	1.53743e-05	protein=DNA replication/repair protein RecF
locus_tag=HHJ01_06345	0.925825	2.63671	0.00844412	protein=hypothetical protein
locus_tag=HHJ01_02775	-0.924391	6.15645	6.88983e-06	protein=guanylate kinase
locus_tag=HHJ01_11085	-0.923831	7.06992	3.79134e-05	protein=carboxynorspermidine decarboxylase
locus_tag=HHJ01_05030	0.922775	6.24033	5.37023e-06	protein=hypothetical protein
locus_tag=HHJ01_12485	0.921985	6.83245	1.29399e-05	protein=beta-phosphoglucomutase family hydrolase
locus_tag=HHJ01_08445	0.920947	8.12008	3.86872e-07	protein=glycosyltransferase
locus_tag=HHJ01_11050	-0.919363	7.47845	1.8118e-06	protein=pyridoxal phosphate-dependent aminotransferase
locus_tag=HHJ01_08675	-0.919233	8.04381	1.29085e-06	protein=single-stranded DNA-binding protein
locus_tag=HHJ01_12975	-0.919012	4.30496	0.000101296	protein=hypothetical protein
locus_tag=HHJ01_03560	-0.917688	4.41806	5.33566e-05	protein=hypothetical protein
locus_tag=HHJ01_00730	0.917502	7.49833	1.25045e-06	protein=methyltransferase domain-containing protein
locus_tag=HHJ01_02415	0.917486	11.5125	3.32654e-07	protein=malate dehydrogenase
locus_tag=HHJ01_06205	-0.917352	8.25557	1.01437e-06	protein=hypothetical protein
locus_tag=HHJ01_00335	0.916876	8.60752	5.77534e-07	protein=excinuclease ABC subunit UvrB
locus_tag=HHJ01_11770	-0.915372	5.98792	8.91964e-05	protein=4Fe-4S dicluster domain-containing protein
locus_tag=HHJ01_08855	0.91522	6.20311	1.91678e-06	protein=N-acetylmuramoyl-L-alanine amidase
locus_tag=HHJ01_05560	-0.91241	6.69736	5.42328e-06	protein=methionine adenosyltransferase
locus_tag=HHJ01_12045	-0.910606	1.17069	0.0250593	protein=hypothetical protein
locus_tag=HHJ01_13035	-0.91037	3.62268	0.000841388	protein=hypothetical protein
locus_tag=HHJ01_02405	-0.908456	6.94761	4.56207e-06	protein=hypothetical protein
locus_tag=HHJ01_11350	0.908207	8.2653	1.89236e-07	protein=family 20 glycosylhydrolase
locus_tag=HHJ01_12365	-0.907134	6.06837	1.26126e-05	protein=orotidine-5'-phosphate decarboxylase
locus_tag=HHJ01_02330	0.900105	5.7312	1.88121e-05	protein=hypothetical protein
locus_tag=HHJ01_09300	-0.899553	4.3809	0.000288262	protein=(deoxy)nucleoside triphosphate pyrophosphohydrolase
locus_tag=HHJ01_06680	0.898614	2.84846	0.00373262	protein=hypothetical protein
locus_tag=HHJ01_06380	-0.897518	3.53149	0.00184027	protein=PD-(D/E)XK nuclease family protein
locus_tag=HHJ01_02845	0.895196	8.87942	7.67775e-07	protein=DNA polymerase I
locus_tag=HHJ01_05565	-0.891978	7.23616	2.97537e-06	protein=adenosylhomocysteinase
locus_tag=HHJ01_06280	-0.890511	8.24894	8.86032e-07	protein=phenylalanine--tRNA ligase subunit alpha
locus_tag=HHJ01_02255	0.888628	3.25972	0.00111983	protein=glycosyltransferase
locus_tag=HHJ01_06475	0.88852	6.87059	9.05165e-06	protein=hypothetical protein
locus_tag=HHJ01_13045	-0.888216	2.8076	0.00113957	protein=hypothetical protein
locus_tag=HHJ01_10845	-0.887617	8.86215	2.77153e-07	protein=L,D-transpeptidase family protein
locus_tag=HHJ01_04220	0.887218	7.52572	1.90554e-05	protein=PEP-CTERM sorting domain-containing protein
locus_tag=HHJ01_08850	0.885904	5.60185	0.000214206	protein=PEP-CTERM sorting domain-containing protein
locus_tag=HHJ01_09615	-0.885828	8.58588	6.02762e-07	protein=aspartate-semialdehyde dehydrogenase
locus_tag=HHJ01_02745	-0.885739	7.13247	9.3745e-06	protein=zinc transporter ZupT
locus_tag=HHJ01_03800	-0.884913	6.95148	2.62097e-06	protein=hypothetical protein
locus_tag=HHJ01_04600	0.884238	9.52218	3.22233e-06	protein=hypothetical protein
locus_tag=HHJ01_06595	0.884227	2.19314	0.0177549	protein=DUF418 domain-containing protein
locus_tag=HHJ01_02445	-0.88309	6.35479	2.23539e-06	protein=rRNA pseudouridine synthase
locus_tag=HHJ01_08970	0.882307	6.39131	1.95746e-06	protein=GNAT family N-acetyltransferase
locus_tag=HHJ01_12930	0.881388	7.59189	1.5279e-06	protein=hypothetical protein
locus_tag=HHJ01_12535	0.879776	5.90163	2.17127e-05	protein=hypothetical protein
locus_tag=HHJ01_09210	-0.878989	7.62959	1.37246e-06	protein=ParB/RepB/Spo0J family partition protein
locus_tag=HHJ01_08240	0.878946	5.20125	3.98672e-05	protein=tRNA (adenosine(37)-N6)-threonylcarbamoyltransferase complex ATPase subunit type 1 TsaE
locus_tag=HHJ01_13070	0.877521	4.59356	8.25483e-05	protein=hypothetical protein
locus_tag=HHJ01_12725	-0.876769	6.4817	2.38714e-05	protein=HAD family hydrolase
locus_tag=HHJ01_05505	0.876507	6.09622	2.8658e-05	protein=hypothetical protein
locus_tag=HHJ01_02390	0.876447	6.1087	6.17481e-06	protein=hypothetical protein
locus_tag=HHJ01_11640	0.875961	5.76189	9.36979e-06	protein=acyltransferase
locus_tag=HHJ01_11295	-0.875395	7.13932	2.38218e-05	protein=DUF5069 domain-containing protein
locus_tag=HHJ01_00960	-0.874896	8.24876	1.68831e-06	protein=MATE family efflux transporter
locus_tag=HHJ01_05660	0.874305	6.2526	1.14791e-05	protein=DUF2752 domain-containing protein
locus_tag=HHJ01_01075	-0.872945	7.90812	8.21126e-06	protein=UDP-N-acetylmuramoyl-L-alanine--D-glutamate ligase
locus_tag=HHJ01_03860	-0.87125	6.05493	4.85485e-06	protein=deoxycytidylate deaminase
locus_tag=HHJ01_05205	0.871242	4.27403	0.000106914	protein=hypothetical protein
locus_tag=HHJ01_06990	0.870864	7.36434	1.77616e-06	protein=hypothetical protein
locus_tag=HHJ01_06365	0.869977	1.5343	0.0133964	protein=hypothetical protein
locus_tag=HHJ01_12865	-0.869828	5.2745	4.41913e-05	protein=23S rRNA (guanosine(2251)-2'-O)-methyltransferase RlmB
locus_tag=HHJ01_08865	0.868922	7.68925	3.71864e-06	protein=hypothetical protein
locus_tag=HHJ01_08105	-0.864773	8.21941	2.06409e-06	protein=AMP-binding protein
locus_tag=HHJ01_08895	-0.863686	5.25954	4.73882e-05	protein=hypothetical protein
locus_tag=HHJ01_06605	-0.863434	1.95755	0.012977	protein=DUF3737 family protein
locus_tag=HHJ01_08400	-0.863021	4.63423	6.15997e-05	protein=PEP-CTERM sorting domain-containing protein
locus_tag=HHJ01_10760	0.862249	3.97409	0.00104874	protein=hypothetical protein
locus_tag=HHJ01_13145	0.86189	5.75802	0.000252588	protein=RHS repeat protein
locus_tag=HHJ01_06955	0.859188	8.53087	2.43738e-06	protein=D-alanyl-D-alanine carboxypeptidase
locus_tag=HHJ01_08470	-0.858855	8.70366	5.88851e-06	protein=DUF2135 domain-containing protein
locus_tag=HHJ01_02030	-0.857147	2.22397	0.00433328	protein=hypothetical protein
locus_tag=HHJ01_01365	-0.855902	4.39594	0.000897268	protein=hypothetical protein
locus_tag=HHJ01_10085	0.855665	9.70071	7.45846e-07	protein=alpha-ketoacid dehydrogenase subunit beta
locus_tag=HHJ01_08360	0.854332	8.60582	2.73285e-06	protein=sigma-70 family RNA polymerase sigma factor
locus_tag=HHJ01_09980	0.853775	9.08181	0.000101468	protein=sel1 repeat family protein
locus_tag=HHJ01_07925	0.853583	2.85614	0.00688696	protein=sugar transferase
locus_tag=HHJ01_06525	-0.852342	7.43002	3.33484e-06	protein=DUF2851 family protein
locus_tag=HHJ01_12730	-0.85198	6.467	2.00479e-05	protein=DNA recombination protein RmuC
locus_tag=HHJ01_07080	-0.850726	7.41664	1.14686e-05	protein=holo-ACP synthase
locus_tag=HHJ01_06360	0.850247	3.07705	0.00591777	protein=DUF4339 domain-containing protein
locus_tag=HHJ01_03510	0.849751	11.8138	5.81396e-07	protein=insulinase family protein
locus_tag=HHJ01_02560	-0.849289	8.65239	2.66564e-06	protein=sel1 repeat family protein
locus_tag=HHJ01_06320	-0.849138	5.99074	1.02476e-05	protein=protein kinase
locus_tag=HHJ01_02145	0.848312	6.95564	9.77033e-06	protein=metal ABC transporter ATP-binding protein
locus_tag=HHJ01_01070	-0.847697	8.02301	1.13267e-05	protein=LysM peptidoglycan-binding domain-containing protein
locus_tag=HHJ01_02470	0.847251	5.80245	1.23414e-05	protein=hypothetical protein
locus_tag=HHJ01_01090	-0.847178	8.71907	5.1611e-06	protein=UDP-N-acetylmuramoyl-L-alanyl-D-glutamate--2,6-diaminopimelate ligase
locus_tag=HHJ01_11835	-0.846557	9.21094	3.24628e-06	protein=50S ribosomal protein L19
locus_tag=HHJ01_06090	0.845378	8.99451	2.36337e-06	protein=hypothetical protein
locus_tag=HHJ01_12290	0.843525	7.05941	5.27966e-06	protein=metallophosphoesterase
locus_tag=HHJ01_11905	0.839796	3.90042	0.00123225	protein=hypothetical protein
locus_tag=HHJ01_00480	0.838429	4.01611	0.00113542	protein=DUF2238 domain-containing protein
locus_tag=HHJ01_01400	-0.83691	4.61375	0.000124937	protein=nucleotidyl transferase AbiEii/AbiGii toxin family protein
locus_tag=HHJ01_11800	0.83653	7.56656	5.47902e-06	protein=AI-2E family transporter
locus_tag=HHJ01_10230	0.835226	0.847383	0.0860509	protein=hypothetical protein
locus_tag=HHJ01_04685	0.834275	8.19037	7.16456e-06	protein=sigma 54-interacting transcriptional regulator
locus_tag=HHJ01_12610	-0.833781	8.82525	1.32635e-06	protein=Asp-tRNA(Asn)/Glu-tRNA(Gln) amidotransferase subunit GatA
locus_tag=HHJ01_03620	-0.832972	10.4139	7.68913e-07	protein=argininosuccinate synthase
locus_tag=HHJ01_03255	0.832919	8.97054	1.79461e-05	protein=sulfatase
locus_tag=HHJ01_09815	0.831911	5.41102	0.00025446	protein=hypothetical protein
locus_tag=HHJ01_00700	-0.831448	8.5706	3.70177e-06	protein=NAD(P)H-dependent oxidoreductase subunit E
locus_tag=HHJ01_02175	0.828679	5.54992	3.08638e-05	protein=rhodanese-like domain-containing protein
locus_tag=HHJ01_03230	0.826388	8.30452	6.45633e-06	protein=ABC transporter ATP-binding protein
locus_tag=HHJ01_08745	-0.826387	8.00702	3.96505e-06	protein=phosphoribosylamine--glycine ligase
locus_tag=HHJ01_00760	0.825075	7.67615	6.53546e-06	protein=DNA primase
locus_tag=HHJ01_02300	-0.825065	9.11362	2.09599e-06	protein=polysaccharide biosynthesis tyrosine autokinase
locus_tag=HHJ01_04870	0.824381	6.73362	0.000266341	protein=DUF2062 domain-containing protein
locus_tag=HHJ01_03695	-0.82341	9.69223	5.00849e-07	protein=hypothetical protein
locus_tag=HHJ01_12400	0.822611	4.72375	5.61278e-05	protein=nucleotide exchange factor GrpE
locus_tag=HHJ01_03700	-0.822282	4.97856	0.000166324	protein=VOC family protein
locus_tag=HHJ01_03010	0.821292	5.70092	9.2268e-05	protein=aminodeoxychorismate synthase component I
locus_tag=HHJ01_12025	-0.821092	3.54265	0.00184825	protein=hypothetical protein
locus_tag=HHJ01_01730	0.821026	7.09994	2.45632e-06	protein=thymidylate synthase
locus_tag=HHJ01_08860	0.81926	8.96841	7.54277e-07	protein=metal-dependent hydrolase
locus_tag=HHJ01_01290	-0.817415	7.18593	5.75299e-06	protein=Holliday junction branch migration DNA helicase RuvB
locus_tag=HHJ01_12960	0.816291	8.08166	2.97598e-06	protein=DNA polymerase I
locus_tag=HHJ01_05745	0.816209	8.76648	4.74744e-06	protein=hypothetical protein
locus_tag=HHJ01_09865	-0.815115	3.66345	0.00150759	protein=hypothetical protein
locus_tag=HHJ01_11455	-0.815107	7.8836	1.66452e-06	protein=ABC transporter ATP-binding protein
locus_tag=HHJ01_06355	0.814681	2.72101	0.0151459	protein=DUF4339 domain-containing protein
locus_tag=HHJ01_01260	-0.813028	6.34936	1.79461e-05	protein=glycosyltransferase family 4 protein
locus_tag=HHJ01_08655	0.812236	9.19819	9.58618e-07	protein=peptide deformylase
locus_tag=HHJ01_09440	-0.811976	8.39705	5.28727e-06	protein=SUMF1/EgtB/PvdO family nonheme iron enzyme
locus_tag=HHJ01_12160	0.810542	9.20438	7.91217e-07	protein=arginine--tRNA ligase
locus_tag=HHJ01_07160	-0.810078	7.5464	2.51897e-06	protein=isoprenyl transferase
locus_tag=HHJ01_04425	-0.808707	7.29708	2.51896e-06	protein=lipoyl synthase
locus_tag=HHJ01_06695	-0.808499	6.13726	8.03675e-05	protein=M23 family metallopeptidase
locus_tag=HHJ01_02345	0.808444	7.45156	2.20303e-06	protein=MFS transporter
locus_tag=HHJ01_08145	0.808025	5.14825	5.61278e-05	protein=DUF5009 domain-containing protein
locus_tag=HHJ01_04505	-0.807407	7.02227	9.98474e-05	protein=AURKAIP1/COX24 domain-containing protein
locus_tag=HHJ01_07475	-0.806589	8.99424	1.65024e-05	protein=YidE/YbjL duplication
locus_tag=HHJ01_12145	-0.806233	8.22713	1.01437e-06	protein=Gfo/Idh/MocA family oxidoreductase
locus_tag=HHJ01_03690	-0.805068	11.1569	7.91217e-07	protein=tetratricopeptide repeat protein
locus_tag=HHJ01_04435	0.803993	7.94509	3.1104e-05	protein=ROK family protein
locus_tag=HHJ01_10735	0.803453	2.4506	0.0146681	protein=PEP-CTERM sorting domain-containing protein
locus_tag=HHJ01_00105	-0.802407	7.9882	1.20227e-06	protein=SpoIIE family protein phosphatase
locus_tag=HHJ01_02170	0.80212	5.80988	5.03937e-05	protein=alpha-N-acetylglucosaminidase
locus_tag=HHJ01_01360	-0.80208	5.20636	7.3348e-05	protein=radical SAM protein
locus_tag=HHJ01_07150	-0.802046	5.81113	0.00209958	protein=4-(cytidine 5'-diphospho)-2-C-methyl-D-erythritol kinase
locus_tag=HHJ01_10545	-0.801876	7.41738	9.75741e-06	protein=thiazole synthase
locus_tag=HHJ01_12955	0.80122	8.73596	1.66452e-06	protein=alanine racemase
locus_tag=HHJ01_02790	0.801044	5.3061	5.38964e-05	protein=hypothetical protein
locus_tag=HHJ01_06470	-0.799101	9.97371	1.25045e-06	protein=hypothetical protein
locus_tag=HHJ01_12030	-0.798846	2.99542	0.00842702	protein=hypothetical protein
locus_tag=HHJ01_01020	-0.79736	8.58874	1.66452e-06	protein=3-isopropylmalate dehydratase small subunit
locus_tag=HHJ01_09975	0.795491	9.75206	0.000508913	protein=pseudouridine synthase
locus_tag=HHJ01_00610	0.795113	7.3604	3.48469e-05	protein=ATP-dependent sacrificial sulfur transferase LarE
locus_tag=HHJ01_11460	-0.794652	7.14393	4.64131e-06	protein=ABC transporter permease subunit
locus_tag=HHJ01_08600	0.792984	9.16013	4.29811e-06	protein=penicillin-binding protein 1C
locus_tag=HHJ01_10335	0.78889	7.56782	1.21807e-05	protein=hypothetical protein
locus_tag=HHJ01_08260	-0.785819	6.06561	7.91198e-05	protein=hypothetical protein
locus_tag=HHJ01_04595	-0.781301	6.08424	1.41995e-05	protein=class I mannose-6-phosphate isomerase
locus_tag=HHJ01_06745	-0.780587	7.33405	5.13592e-06	protein=pantoate--beta-alanine ligase
locus_tag=HHJ01_06400	-0.780224	9.29662	3.07342e-06	protein=hypothetical protein
locus_tag=HHJ01_03735	0.780171	9.13926	9.47204e-07	protein=hypothetical protein
locus_tag=HHJ01_06970	0.779266	9.71219	1.89319e-06	protein=glycine cleavage system protein GcvH
locus_tag=HHJ01_02535	0.779098	7.31006	0.000174481	protein=hypothetical protein
locus_tag=HHJ01_10640	-0.778987	8.50642	3.1538e-06	protein=calcium-translocating P-type ATPase, PMCA-type
locus_tag=HHJ01_11485	0.777446	6.60096	8.3479e-05	protein=TlpA family protein disulfide reductase
locus_tag=HHJ01_09290	-0.776406	6.53118	0.000195048	protein=hypothetical protein
locus_tag=HHJ01_04245	0.776228	10.4351	2.84117e-06	protein=exosortase system-associated protein, TIGR04073 family
locus_tag=HHJ01_04850	0.775796	1.86453	0.0263821	protein=hypothetical protein
locus_tag=HHJ01_07065	-0.773377	13.0449	4.02662e-06	protein=phosphoenolpyruvate carboxykinase (GTP)
locus_tag=HHJ01_10560	0.773224	10.4651	1.52954e-05	protein=RHS repeat-associated core domain-containing protein
locus_tag=HHJ01_11075	-0.76972	5.9603	3.42284e-05	protein=hypothetical protein
locus_tag=HHJ01_04375	-0.766524	9.28792	1.02833e-06	protein=DNA polymerase III subunit beta
locus_tag=HHJ01_13175	0.765903	4.90366	0.000232374	protein=hydroxyacid dehydrogenase
locus_tag=HHJ01_11705	0.765878	6.98214	1.88121e-05	protein=autotransporter domain-containing protein
locus_tag=HHJ01_01545	-0.765743	6.69955	1.85967e-05	protein=16S rRNA (cytidine(1402)-2'-O)-methyltransferase
locus_tag=HHJ01_07450	0.765253	7.71604	8.68984e-06	protein=alpha-galactosidase
locus_tag=HHJ01_07980	-0.765117	1.93544	0.022815	protein=glycosyltransferase family 4 protein
locus_tag=HHJ01_03490	-0.764384	6.37973	0.000136262	protein=entericidin
locus_tag=HHJ01_02310	0.761262	5.27597	0.000124898	protein=helix-turn-helix domain-containing protein
locus_tag=HHJ01_12335	-0.759817	8.9865	8.01964e-06	protein=hypothetical protein
locus_tag=HHJ01_07900	0.758786	4.80762	0.000486294	protein=hypothetical protein
locus_tag=HHJ01_13010	-0.757982	2.61184	0.0233621	protein=adenosylcobinamide-GDP ribazoletransferase
locus_tag=HHJ01_07970	-0.757858	1.74419	0.0216246	protein=glycosyltransferase family 2 protein
locus_tag=HHJ01_04330	-0.757622	5.84335	6.62954e-05	protein=TrkA family potassium uptake protein
locus_tag=HHJ01_08940	-0.757033	6.61294	4.35508e-05	protein=sugar transferase
locus_tag=HHJ01_03445	0.756301	8.50444	3.08423e-05	protein=GTPase HflX
locus_tag=HHJ01_04215	0.755809	6.52277	5.13604e-05	protein=YifB family Mg chelatase-like AAA ATPase
locus_tag=HHJ01_00060	-0.755385	3.9706	0.00097528	protein=hypothetical protein
locus_tag=HHJ01_06500	-0.755023	3.81503	0.00102771	protein=hypothetical protein
locus_tag=HHJ01_08210	0.753021	9.2227	1.26626e-06	protein=SufD family Fe-S cluster assembly protein
locus_tag=HHJ01_13040	-0.753009	3.02537	0.0071953	protein=DUF1320 family protein
locus_tag=HHJ01_11615	0.752976	9.77738	5.32242e-06	protein=cell division protein FtsA
locus_tag=HHJ01_01530	-0.752859	7.13583	1.02476e-05	protein=phosphoribosyl-AMP cyclohydrolase
locus_tag=HHJ01_11045	-0.751636	5.81758	7.26498e-05	protein=L-fucose mutarotase
locus_tag=HHJ01_04295	-0.751598	4.6212	0.000441541	protein=helix-turn-helix transcriptional regulator
locus_tag=HHJ01_01305	-0.751429	4.61183	0.000663218	protein=tyrosine-type recombinase/integrase
locus_tag=HHJ01_03160	-0.750609	10.1486	2.98484e-06	protein=glycine--tRNA ligase
locus_tag=HHJ01_07730	0.748779	3.69781	0.00216621	protein=hypothetical protein
locus_tag=HHJ01_10360	0.748706	9.30072	1.04894e-06	protein=UMP kinase
locus_tag=HHJ01_12110	0.748076	3.33954	0.00825376	protein=hypothetical protein
locus_tag=HHJ01_01585	-0.747754	8.78464	2.10922e-06	protein=lysophospholipid acyltransferase family protein
locus_tag=HHJ01_11465	-0.746639	8.02237	6.02574e-06	protein=hypothetical protein
locus_tag=HHJ01_08205	-0.745835	3.28391	0.0107687	protein=sulfatase-like hydrolase/transferase
locus_tag=HHJ01_06700	-0.745728	8.68049	1.81045e-06	protein=hypothetical protein
locus_tag=HHJ01_03055	0.744632	5.41953	7.73865e-05	protein=Cys-tRNA(Pro) deacylase
locus_tag=HHJ01_12545	0.744054	6.11712	0.000271926	protein=hypothetical protein
locus_tag=HHJ01_07470	-0.743632	5.93792	0.000106593	protein=hypothetical protein
locus_tag=HHJ01_09650	0.743553	7.66568	5.28727e-06	protein=hypothetical protein
locus_tag=HHJ01_03655	-0.742957	6.60813	1.20649e-05	protein=hypothetical protein
locus_tag=HHJ01_12190	0.74176	4.32701	0.00051482	protein=TfoX/Sxy family protein
locus_tag=HHJ01_05715	-0.740578	8.48033	7.44846e-06	protein=ribosome biogenesis GTPase Der
locus_tag=HHJ01_11250	0.740401	11.4755	1.10951e-05	protein=hypothetical protein
locus_tag=HHJ01_04695	0.740347	8.26023	6.27338e-06	protein=hypothetical protein
locus_tag=HHJ01_04190	0.740216	5.38754	0.000381251	protein=hypothetical protein
locus_tag=HHJ01_03025	0.739772	6.62003	1.0373e-05	protein=hypothetical protein
locus_tag=HHJ01_01065	-0.739406	7.61731	0.000144676	protein=cell division protein FtsW
locus_tag=HHJ01_03410	0.736939	9.43236	2.06843e-06	protein=NADH-quinone oxidoreductase subunit C
locus_tag=HHJ01_06095	0.736331	5.17476	0.000366573	protein=hypothetical protein
locus_tag=HHJ01_09590	0.73559	6.11147	0.000106902	protein=autotransporter outer membrane beta-barrel domain-containing protein
locus_tag=HHJ01_11655	0.735058	7.51773	5.20478e-06	protein=hypothetical protein
locus_tag=HHJ01_05445	0.734992	10.2367	2.31842e-06	protein=ATP-dependent Clp protease ATP-binding subunit ClpX
locus_tag=HHJ01_06765	0.734926	7.82881	3.09233e-05	protein=ABC transporter ATP-binding protein
locus_tag=HHJ01_00465	-0.734645	6.80095	5.20893e-05	protein=hypothetical protein
locus_tag=HHJ01_01210	0.734257	4.23027	0.00186717	protein=lipofamily protein
locus_tag=HHJ01_00750	-0.733963	7.75468	4.64846e-06	protein=30S ribosomal protein S12 methylthiotransferase RimO
locus_tag=HHJ01_08890	0.73336	6.87089	4.44248e-05	protein=LysM peptidoglycan-binding domain-containing protein
locus_tag=HHJ01_08805	-0.732649	8.7721	3.56104e-06	protein=DNA translocase FtsK
locus_tag=HHJ01_09285	0.732544	8.44196	2.15797e-05	protein=HlyD family efflux transporter periplasmic adaptor subunit
locus_tag=HHJ01_04420	-0.732383	9.31436	1.1902e-06	protein=c-type cytochrome
locus_tag=HHJ01_11140	0.730078	6.91806	1.60454e-05	protein=antibiotic biosynthesis monooxygenase
locus_tag=HHJ01_03595	-0.729584	6.36982	6.90602e-05	protein=hypothetical protein
locus_tag=HHJ01_03640	0.728287	5.34598	0.0012278	protein=ribonuclease HII
locus_tag=HHJ01_05075	0.728281	4.58755	0.000499812	protein=YkgJ family cysteine cluster protein
locus_tag=HHJ01_04095	0.726458	1.90266	0.0384867	protein=hypothetical protein
locus_tag=HHJ01_06905	0.724914	6.34852	2.30987e-05	protein=haloacid dehalogenase-like hydrolase
locus_tag=HHJ01_08730	0.723933	3.83092	0.00634947	protein=hypothetical protein
locus_tag=HHJ01_00535	-0.72319	8.35866	2.03253e-05	protein=prepilin-type N-terminal cleavage/methylation domain-containing protein
locus_tag=HHJ01_11735	0.722808	8.76676	5.72998e-06	protein=GTPase ObgE
locus_tag=HHJ01_02245	0.720036	8.06088	8.06617e-06	protein=hydrogenase expression/formation protein HypE
locus_tag=HHJ01_01025	-0.71924	9.58591	3.26783e-05	protein=3-isopropylmalate dehydratase large subunit
locus_tag=HHJ01_02455	-0.718483	4.94189	0.000457204	protein=hypothetical protein
locus_tag=HHJ01_01375	0.718112	1.08488	0.108387	protein=hypothetical protein
locus_tag=HHJ01_03495	0.717575	7.2574	6.03894e-05	protein=DUF4126 domain-containing protein
locus_tag=HHJ01_11805	0.717442	6.9198	1.96784e-05	protein=HAD family hydrolase
locus_tag=HHJ01_04240	0.717134	9.75066	4.51888e-06	protein=hypothetical protein
locus_tag=HHJ01_00545	-0.714296	9.80313	3.41868e-06	protein=type II/IV secretion system protein
locus_tag=HHJ01_12645	0.714082	7.99251	5.83719e-06	protein=hypothetical protein
locus_tag=HHJ01_07710	0.712685	4.94564	0.000708578	protein=hypothetical protein
locus_tag=HHJ01_06890	0.709876	6.21493	4.08403e-05	protein=GNAT family N-acetyltransferase
locus_tag=HHJ01_07035	-0.709807	7.98215	4.45774e-06	protein=4Fe-4S dicluster domain-containing protein
locus_tag=HHJ01_04350	-0.709601	7.25863	1.59633e-05	protein=hypothetical protein
locus_tag=HHJ01_07570	0.709383	5.21592	0.000212266	protein=hypothetical protein
locus_tag=HHJ01_10275	-0.70782	4.86258	0.000479229	protein=sel1 repeat family protein
locus_tag=HHJ01_04625	-0.707764	9.74543	6.42323e-06	protein=carbamoyl-phosphate synthase large subunit
locus_tag=HHJ01_07145	0.706091	8.19582	1.00642e-05	protein=hypothetical protein
locus_tag=HHJ01_10010	0.705506	11.4416	1.35643e-05	protein=alpha-glucan family phosphorylase
locus_tag=HHJ01_03910	0.704839	6.53916	0.00010694	protein=hypothetical protein
locus_tag=HHJ01_12625	0.704799	8.20919	4.63332e-06	protein=hypothetical protein
locus_tag=HHJ01_08710	0.701488	7.69151	1.33239e-05	protein=DUF4065 domain-containing protein
locus_tag=HHJ01_07205	0.700547	9.06774	6.89567e-06	protein=DUF3472 domain-containing protein
locus_tag=HHJ01_10825	-0.699655	2.46931	0.0231795	protein=phosphate ABC transporter substrate-binding protein
locus_tag=HHJ01_00425	0.69886	5.90147	0.000404048	protein=hypothetical protein
locus_tag=HHJ01_02945	-0.698612	7.41072	3.97936e-05	protein=DUF58 domain-containing protein
locus_tag=HHJ01_09835	-0.6986	7.85118	6.88983e-06	protein=porphobilinogen synthase
locus_tag=HHJ01_05005	-0.697584	6.48368	6.83192e-05	protein=hypothetical protein
locus_tag=HHJ01_09630	0.696698	9.41882	5.63419e-06	protein=thioredoxin-disulfide reductase
locus_tag=HHJ01_12150	-0.695645	9.02061	7.85799e-06	protein=M3 family metallopeptidase
locus_tag=HHJ01_09525	0.695294	7.93594	1.43058e-05	protein=excinuclease ABC subunit UvrC
locus_tag=HHJ01_08040	0.695293	5.38453	0.00105834	protein=hypothetical protein
locus_tag=HHJ01_02025	-0.694953	2.14548	0.0689007	protein=hypothetical protein
locus_tag=HHJ01_11145	-0.693086	5.16813	0.00130285	protein=hypothetical protein
locus_tag=HHJ01_00930	-0.691277	8.39126	2.30683e-05	protein=hypothetical protein
locus_tag=HHJ01_11870	-0.691131	8.18936	5.45704e-05	protein=signal peptidase II
locus_tag=HHJ01_11365	-0.69083	3.26882	0.00623608	protein=acyltransferase
locus_tag=HHJ01_03225	0.689983	6.27398	0.000332498	protein=5-formyltetrahydrofolate cyclo-ligase
locus_tag=HHJ01_08215	0.689357	9.53352	2.50356e-06	protein=Fe-S cluster assembly protein SufB
locus_tag=HHJ01_11710	0.689279	6.59589	0.000334534	protein=hypothetical protein
locus_tag=HHJ01_01080	-0.689192	6.96307	5.13158e-05	protein=phospho-N-acetylmuramoyl-pentapeptide-transferase
locus_tag=HHJ01_12210	0.689104	7.7863	0.000284901	protein=hypothetical protein
locus_tag=HHJ01_04005	0.688983	7.01461	5.12534e-05	protein=tRNA pseudouridine(55) synthase TruB
locus_tag=HHJ01_00805	-0.688507	7.91959	8.58683e-06	protein=inorganic phosphate transporter
locus_tag=HHJ01_12785	-0.685216	8.46743	3.30955e-05	protein=saccharopine dehydrogenase family protein
locus_tag=HHJ01_04265	0.684806	5.26962	0.00105836	protein=hypothetical protein
locus_tag=HHJ01_08545	0.684602	8.16512	3.08137e-05	protein=NAD(+)/NADH kinase
locus_tag=HHJ01_12125	-0.684472	1.30176	0.0642176	protein=hypothetical protein
locus_tag=HHJ01_10080	0.684132	9.40109	5.63795e-05	protein=2-oxo acid dehydrogenase subunit E2
locus_tag=HHJ01_03945	0.683151	3.4827	0.00536777	protein=hypothetical protein
locus_tag=HHJ01_07920	-0.681423	5.80604	6.43237e-05	protein=BACON domain-containing protein
locus_tag=HHJ01_03180	-0.67981	6.64624	2.5509e-05	protein=Lrp/AsnC family transcriptional regulator
locus_tag=HHJ01_02195	0.678083	7.4283	4.61611e-05	protein=GatB/YqeY domain-containing protein
locus_tag=HHJ01_05480	0.676946	8.23084	0.000486036	protein=hypothetical protein
locus_tag=HHJ01_12425	0.676817	5.22265	0.000379686	protein=type IV secretory system conjugative DNA transfer family protein
locus_tag=HHJ01_02955	-0.676447	8.76772	8.86727e-06	protein=penicillin-binding protein
locus_tag=HHJ01_01015	-0.676296	9.45173	1.3642e-05	protein=hypothetical protein
locus_tag=HHJ01_12320	-0.676078	5.98309	0.000112826	protein=DNA repair protein RadC
locus_tag=HHJ01_09040	0.674354	5.15797	0.00251048	protein=hypothetical protein
locus_tag=HHJ01_04450	0.673994	5.77221	0.000281491	protein=dephospho-CoA kinase
locus_tag=HHJ01_12970	0.673825	6.45596	0.000515579	protein=glutamate 5-kinase
locus_tag=HHJ01_11395	0.672974	6.65577	0.000475585	protein=hypothetical protein
locus_tag=HHJ01_05525	-0.672509	6.08549	5.66234e-05	protein=ankyrin repeat domain-containing protein
locus_tag=HHJ01_06565	-0.672385	5.9264	5.71733e-05	protein=TetR/AcrR family transcriptional regulator
locus_tag=HHJ01_05945	0.671136	7.82887	5.9567e-05	protein=EF-hand domain-containing protein
locus_tag=HHJ01_13165	0.669901	6.85206	0.00204645	protein=RHS repeat protein
locus_tag=HHJ01_05135	-0.663996	8.39053	8.51041e-06	protein=glutamate--tRNA ligase
locus_tag=HHJ01_02200	0.663215	8.43923	2.27001e-05	protein=2-C-methyl-D-erythritol 4-phosphate cytidylyltransferase
locus_tag=HHJ01_02440	0.662053	7.11091	0.000120006	protein=RluA family pseudouridine synthase
locus_tag=HHJ01_12215	0.661389	7.82693	4.71661e-05	protein=methyltransferase domain-containing protein
locus_tag=HHJ01_01720	0.660553	3.57567	0.00741011	protein=hypothetical protein
locus_tag=HHJ01_06335	0.660272	0.117061	0.214433	protein=hypothetical protein
locus_tag=HHJ01_03895	0.659952	5.46687	0.000636857	protein=RHS repeat protein
locus_tag=HHJ01_07525	0.659568	11.8366	3.59033e-05	protein=hypothetical protein
locus_tag=HHJ01_03880	-0.658093	9.89393	4.77622e-05	protein=TonB-dependent receptor
locus_tag=HHJ01_08665	-0.658083	6.36754	5.6136e-05	protein=MotA/TolQ/ExbB proton channel family protein
locus_tag=HHJ01_03835	-0.657906	4.61031	0.00283614	protein=3'-5' exonuclease
locus_tag=HHJ01_00505	0.657658	7.9941	3.34506e-05	protein=DNA-directed RNA polymerase subunit omega
locus_tag=HHJ01_11245	0.655377	10.069	5.83664e-05	protein=hypothetical protein
locus_tag=HHJ01_04120	-0.65383	3.50555	0.00779116	protein=nitroreductase family protein
locus_tag=HHJ01_06730	0.653701	6.60128	0.000229387	protein=TIGR00159 family protein
locus_tag=HHJ01_08615	-0.652368	4.38161	0.0268413	protein=polysulfide reductase NrfD
locus_tag=HHJ01_07200	0.652295	5.15123	0.0141214	protein=FAD:protein FMN transferase
locus_tag=HHJ01_07100	-0.652253	8.38938	3.31117e-05	protein=magnesium transporter CorA family protein
locus_tag=HHJ01_01740	-0.650888	9.77685	8.01983e-06	protein=pyruvate carboxylase subunit B
locus_tag=HHJ01_09545	-0.650359	7.34754	3.43502e-05	protein=hypothetical protein
locus_tag=HHJ01_09505	-0.650356	5.01231	0.00427258	protein=hypothetical protein
locus_tag=HHJ01_01115	-0.650122	6.39858	0.000104232	protein=MBL fold metallo-hydrolase
locus_tag=HHJ01_07830	-0.649369	5.96483	0.00119865	protein=RNA polymerase factor sigma-54
locus_tag=HHJ01_11105	-0.649013	8.06996	2.19487e-05	protein=hypothetical protein
locus_tag=HHJ01_04550	0.648798	4.59138	0.00143815	protein=hypothetical protein
locus_tag=HHJ01_11100	-0.648114	7.57047	2.49815e-05	protein=glycoside hydrolase family 2 protein
locus_tag=HHJ01_01575	-0.647961	6.96784	3.58267e-05	protein=1-acyl-sn-glycerol-3-phosphate acyltransferase
locus_tag=HHJ01_01160	-0.647129	4.22304	0.00216017	protein=hypothetical protein
locus_tag=HHJ01_09045	0.647125	6.92381	0.000379686	protein=hypothetical protein
locus_tag=HHJ01_12800	0.645292	8.86951	0.000130525	protein=hypothetical protein
locus_tag=HHJ01_07075	0.645229	5.63378	0.000389573	protein=hypothetical protein
locus_tag=HHJ01_03220	0.645204	8.81841	1.38144e-05	protein=hypothetical protein
locus_tag=HHJ01_07740	0.645006	4.80079	0.00105999	protein=hypothetical protein
locus_tag=HHJ01_11620	0.643319	7.15953	0.000418266	protein=hypothetical protein
locus_tag=HHJ01_07930	0.642883	2.7685	0.023216	protein=polysaccharide export protein
locus_tag=HHJ01_05635	0.640933	5.59842	0.00027696	protein=hypothetical protein
locus_tag=HHJ01_01185	0.640389	3.4444	0.0106844	protein=DUF3987 domain-containing protein
locus_tag=HHJ01_07015	0.640186	7.69681	2.22032e-05	protein=hypothetical protein
locus_tag=HHJ01_08305	0.639872	7.11382	0.00359414	protein=cysteine desulfurase
locus_tag=HHJ01_05140	-0.6391	8.8068	1.12817e-05	protein=RNA-binding protein
locus_tag=HHJ01_00515	0.638576	5.72679	0.00100888	protein=hypothetical protein
locus_tag=HHJ01_12965	0.637766	6.90741	0.000485968	protein=glutamate-5-semialdehyde dehydrogenase
locus_tag=HHJ01_12910	0.637611	4.36174	0.00159117	protein=DUF805 domain-containing protein
locus_tag=HHJ01_03790	0.635965	6.23764	0.000412749	protein=hypothetical protein
locus_tag=HHJ01_08225	0.633401	8.5691	0.00012639	protein=transcriptional repressor
locus_tag=HHJ01_03725	0.632856	9.23319	1.8243e-05	protein=glycoside hydrolase family 2 protein
locus_tag=HHJ01_03855	0.632696	5.12787	0.00096247	protein=hypothetical protein
locus_tag=HHJ01_00705	-0.632206	9.45569	3.56326e-05	protein=NADH dehydrogenase (quinone) subunit D
locus_tag=HHJ01_08425	0.631968	7.18262	5.35034e-05	protein=hypothetical protein
locus_tag=HHJ01_10495	0.631733	8.74643	8.01964e-06	protein=YebC/PmpR family DNA-binding transcriptional regulator
locus_tag=HHJ01_00525	-0.631607	6.50529	8.7551e-05	protein=glycosyltransferase
locus_tag=HHJ01_07610	0.631417	6.65023	0.00460366	protein=4Fe-4S dicluster domain-containing protein
locus_tag=HHJ01_01135	-0.631346	4.87467	0.00212349	protein=class I SAM-dependent DNA methyltransferase
locus_tag=HHJ01_03130	0.629932	5.60393	0.000782518	protein=CRISPR-associated endonuclease Cas2
locus_tag=HHJ01_06610	0.62881	3.39719	0.0202552	protein=EamA family transporter
locus_tag=HHJ01_10370	0.62852	9.4774	3.26576e-05	protein=polymer-forming cytoskeletal protein
locus_tag=HHJ01_01200	0.627933	4.64773	0.00518596	protein=RNA-directed DNA polymerase
locus_tag=HHJ01_09145	0.627404	7.27818	0.00013135	protein=AI-2E family transporter
locus_tag=HHJ01_03920	-0.625826	2.63002	0.0250088	protein=NAD(P)-dependent oxidoreductase
locus_tag=HHJ01_06140	-0.624144	7.35419	0.000404048	protein=AAA family ATPase
locus_tag=HHJ01_04470	-0.623545	10.7308	7.69855e-05	protein=pilus assembly protein PilM
locus_tag=HHJ01_00455	0.623337	8.70885	2.65762e-05	protein=hypothetical protein
locus_tag=HHJ01_02105	-0.622806	4.25846	0.0124552	protein=2-isopropylmalate synthase
locus_tag=HHJ01_03185	0.621539	10.6448	2.37151e-05	protein=DEAD/DEAH box helicase
locus_tag=HHJ01_01045	0.620785	7.5169	0.000121075	protein=FtsQ-type POTRA domain-containing protein
locus_tag=HHJ01_11520	-0.620751	7.24284	0.000176238	protein=hypothetical protein
locus_tag=HHJ01_08345	0.61949	7.40922	4.16145e-05	protein=hypothetical protein
locus_tag=HHJ01_00635	0.618545	7.30854	0.000399236	protein=putative Fe-S cluster assembly protein SufT
locus_tag=HHJ01_09320	0.618268	9.20792	0.000113283	protein=TraR/DksA family transcriptional regulator
locus_tag=HHJ01_06740	0.615905	8.12274	0.000159017	protein=ABC transporter ATP-binding protein
locus_tag=HHJ01_08630	-0.615569	6.73755	7.60181e-05	protein=glycosyl hydrolase
locus_tag=HHJ01_04580	0.615372	7.52856	3.71204e-05	protein=hypothetical protein
locus_tag=HHJ01_09110	0.614469	4.90821	0.00105712	protein=hypothetical protein
locus_tag=HHJ01_01565	0.612882	7.13857	0.000182959	protein=flavin reductase family protein
locus_tag=HHJ01_05625	0.612846	8.47501	0.000309618	protein=(E)-4-hydroxy-3-methylbut-2-enyl-diphosphate synthase
locus_tag=HHJ01_04320	0.612789	3.69675	0.0117	protein=hypothetical protein
locus_tag=HHJ01_05235	0.612713	6.964	0.000482081	protein=phosphoadenosine phosphosulfate reductase family protein
locus_tag=HHJ01_09520	0.612207	5.8474	0.000272311	protein=23S rRNA (pseudouridine(1915)-N(3))-methyltransferase RlmH
locus_tag=HHJ01_11780	-0.610077	10.5254	1.80468e-05	protein=class II fructose-bisphosphate aldolase
locus_tag=HHJ01_08625	0.609934	7.55068	0.000105248	protein=hypothetical protein
locus_tag=HHJ01_04555	0.609094	7.82365	0.000125881	protein=autotransporter outer membrane beta-barrel domain-containing protein
locus_tag=HHJ01_02900	0.608934	4.44318	0.00599843	protein=hypothetical protein
locus_tag=HHJ01_04460	-0.608912	9.81	8.67259e-05	protein=hypothetical protein
locus_tag=HHJ01_00370	-0.607525	3.80287	0.00748711	protein=hypothetical protein
locus_tag=HHJ01_01085	-0.606566	8.17413	0.00048951	protein=UDP-N-acetylmuramoyl-tripeptide--D-alanyl-D-alanine ligase
locus_tag=HHJ01_05880	0.606451	6.48147	9.94026e-05	protein=hypothetical protein
locus_tag=HHJ01_07630	0.605837	8.69876	6.15997e-05	protein=2-oxo acid dehydrogenase subunit E2
locus_tag=HHJ01_04865	-0.6058	5.64607	0.000636784	protein=TlyA family RNA methyltransferase
locus_tag=HHJ01_07540	-0.605489	4.30802	0.00237722	protein=MFS transporter
locus_tag=HHJ01_10645	-0.605383	4.67019	0.00372318	protein=hypothetical protein
locus_tag=HHJ01_12075	0.605353	3.15488	0.0106915	protein=hypothetical protein
locus_tag=HHJ01_05640	0.603907	6.32705	0.0284316	protein=hypothetical protein
locus_tag=HHJ01_12410	0.600434	5.41073	0.000459149	protein=Hsp70 family protein
locus_tag=HHJ01_12435	0.600145	3.79224	0.00705878	protein=DUF2974 domain-containing protein
locus_tag=HHJ01_03325	-0.598769	4.50672	0.0430268	protein=MarR family transcriptional regulator
locus_tag=HHJ01_00260	0.595849	1.63983	0.0692218	protein=hypothetical protein
locus_tag=HHJ01_12205	0.595714	7.67517	0.00152043	protein=hypothetical protein
locus_tag=HHJ01_07025	0.59566	6.32433	0.00131297	protein=cytochrome c3 family protein
locus_tag=HHJ01_02785	-0.594876	5.56025	0.00750424	protein=tRNA glutamyl-Q(34) synthetase GluQRS
locus_tag=HHJ01_11790	-0.593995	8.91028	1.67026e-05	protein=glycoside hydrolase family 2 protein
locus_tag=HHJ01_11605	0.593329	10.8439	8.87817e-05	protein=phospho-sugar mutase
locus_tag=HHJ01_04545	-0.593155	9.4235	0.00019695	protein=dihydroxy-acid dehydratase
locus_tag=HHJ01_04900	-0.592865	4.52427	0.00252336	protein=hypoxanthine phosphoribosyltransferase
locus_tag=HHJ01_02295	0.592506	11.735	6.40877e-05	protein=outer membrane beta-barrel protein
locus_tag=HHJ01_09115	-0.590551	6.7199	0.00029655	protein=hypothetical protein
locus_tag=HHJ01_04465	-0.590528	9.74896	7.5296e-05	protein=hypothetical protein
locus_tag=HHJ01_01870	-0.589759	6.68634	0.000247346	protein=CBS domain-containing protein
locus_tag=HHJ01_07915	-0.588697	6.7223	0.000122087	protein=NUDIX hydrolase
locus_tag=HHJ01_10020	0.588563	6.99965	0.000144206	protein=peptide deformylase
locus_tag=HHJ01_12640	0.587628	8.93646	3.98366e-05	protein=SUMF1/EgtB/PvdO family nonheme iron enzyme
locus_tag=HHJ01_08295	-0.587322	7.71247	3.80962e-05	protein=ribosome small subunit-dependent GTPase A
locus_tag=HHJ01_10910	0.585862	8.01487	5.61278e-05	protein=potassium-transporting ATPase subunit KdpA
locus_tag=HHJ01_00885	0.585443	7.44724	0.000570122	protein=asparagine--tRNA ligase
locus_tag=HHJ01_11200	0.585242	9.09271	2.5023e-05	protein=KpsF/GutQ family sugar-phosphate isomerase
locus_tag=HHJ01_00435	0.585057	1.7315	0.113469	protein=hypothetical protein
locus_tag=HHJ01_07295	-0.584158	4.26789	0.0135315	protein=DUF1330 domain-containing protein
locus_tag=HHJ01_05585	-0.583898	7.04848	0.000165368	protein=glycosyltransferase family 4 protein
locus_tag=HHJ01_10440	-0.582966	7.68691	0.000445854	protein=family 43 glycosylhydrolase
locus_tag=HHJ01_07240	0.581824	6.24612	0.000631504	protein=hypothetical protein
locus_tag=HHJ01_00065	-0.580716	6.78096	0.000464647	protein=HAD-IA family hydrolase
locus_tag=HHJ01_03675	-0.580531	9.14627	5.48007e-05	protein=MotA/TolQ/ExbB proton channel family protein
locus_tag=HHJ01_05610	0.580467	6.5762	0.00220595	protein=YfhO family protein
locus_tag=HHJ01_03300	0.580069	8.95234	0.000137426	protein=hypothetical protein
locus_tag=HHJ01_09005	0.579098	10.1169	3.66876e-05	protein=transcription termination/antitermination protein NusA
locus_tag=HHJ01_13185	0.578997	6.56392	0.00187208	protein=hypothetical protein
locus_tag=HHJ01_08000	-0.577584	3.21926	0.0161029	protein=adenylyltransferase/cytidyltransferase family protein
locus_tag=HHJ01_03875	0.577346	7.91963	0.000308048	protein=prephenate dehydrogenase/arogenate dehydrogenase family protein
locus_tag=HHJ01_01580	0.576757	8.76529	7.73737e-05	protein=(d)CMP kinase
locus_tag=HHJ01_09100	-0.575982	5.8001	0.000876131	protein=hypothetical protein
locus_tag=HHJ01_09095	-0.575667	5.65017	0.00126884	protein=hypothetical protein
locus_tag=HHJ01_11535	-0.574635	3.43616	0.0292428	protein=hypothetical protein
locus_tag=HHJ01_06055	-0.574146	5.82492	0.000282682	protein=MarR family transcriptional regulator
locus_tag=HHJ01_03135	0.573082	0.276695	0.363817	protein=CRISPR-associated endonuclease Cas1
locus_tag=HHJ01_01960	-0.573032	2.80419	0.0379127	protein=hypothetical protein
locus_tag=HHJ01_02885	0.572316	7.58654	0.000151562	protein=protein TolA
locus_tag=HHJ01_02370	-0.570823	6.48673	0.000352745	protein=histidinol-phosphatase
locus_tag=HHJ01_06180	-0.570783	6.26559	0.000791262	protein=class I SAM-dependent rRNA methyltransferase
locus_tag=HHJ01_07635	-0.570533	3.83305	0.0174184	protein=cobalamin biosynthesis protein CobD
locus_tag=HHJ01_09150	-0.569138	8.03345	4.61811e-05	protein=arylsulfatase
locus_tag=HHJ01_02095	-0.568713	5.12585	0.00166932	protein=glycosyltransferase
locus_tag=HHJ01_03980	0.568159	9.76061	9.10332e-05	protein=3-deoxy-7-phosphoheptulonate synthase
locus_tag=HHJ01_12315	-0.566401	7.38741	0.000264341	protein=NAD(P)H-hydrate dehydratase
locus_tag=HHJ01_03635	0.56483	7.45769	0.000540251	protein=HlyC/CorC family transporter
locus_tag=HHJ01_11175	0.564567	5.79898	0.000594034	protein=autotransporter domain-containing protein
locus_tag=HHJ01_04960	-0.5633	8.7453	6.19747e-05	protein=bifunctional UDP-3-O-
locus_tag=HHJ01_04995	-0.561893	9.96184	6.01678e-05	protein=HU family DNA-binding protein
locus_tag=HHJ01_03385	-0.561059	8.19111	0.000160791	protein=signal recognition particle protein
locus_tag=HHJ01_02250	0.560231	9.45466	8.25507e-05	protein=sel1 repeat family protein
locus_tag=HHJ01_06085	-0.559873	5.82018	0.00205747	protein=glycoside hydrolase family 16 protein
locus_tag=HHJ01_02290	0.557436	10.5823	4.93724e-05	protein=hypothetical protein
locus_tag=HHJ01_10205	-0.556654	5.17377	0.00153059	protein=hypothetical protein
locus_tag=HHJ01_00740	-0.556194	7.99708	5.82247e-05	protein=4-alpha-glucanotransferase
locus_tag=HHJ01_12395	0.554862	3.44212	0.0381086	protein=hypothetical protein
locus_tag=HHJ01_06405	-0.554587	7.69943	0.000251799	protein=DNA (cytosine-5-)-methyltransferase
locus_tag=HHJ01_10330	0.554176	4.59981	0.00988035	protein=hypothetical protein
locus_tag=HHJ01_05170	0.552897	6.33927	0.000448619	protein=hypothetical protein
locus_tag=HHJ01_00495	-0.552562	4.18487	0.00601696	protein=hypothetical protein
locus_tag=HHJ01_06410	0.551817	7.18793	0.000161919	protein=hypothetical protein
locus_tag=HHJ01_03450	-0.551589	6.50391	0.000922903	protein=septum formation protein Maf
locus_tag=HHJ01_11450	0.54941	9.11368	3.56326e-05	protein=chromosomal replication initiator protein DnaA
locus_tag=HHJ01_00540	-0.548763	9.54866	9.60915e-05	protein=type II secretion system F family protein
locus_tag=HHJ01_05010	0.547669	4.43076	0.0161573	protein=tetratricopeptide repeat protein
locus_tag=HHJ01_01685	-0.547041	7.22073	0.000241068	protein=sugar MFS transporter
locus_tag=HHJ01_08245	0.546854	6.26523	0.000609956	protein=hypothetical protein
locus_tag=HHJ01_02725	0.546575	7.47743	0.000176831	protein=hypothetical protein
locus_tag=HHJ01_02555	0.545564	4.73539	0.00899229	protein=YkgJ family cysteine cluster protein
locus_tag=HHJ01_09685	0.54414	11.9579	9.50795e-05	protein=hypothetical protein
locus_tag=HHJ01_06490	0.544089	5.80856	0.00266424	protein=NAD(P)-binding protein
locus_tag=HHJ01_01105	0.542884	8.27437	0.000417127	protein=16S rRNA (cytosine(1402)-N(4))-methyltransferase RsmH
locus_tag=HHJ01_07050	-0.541263	7.78732	0.00122242	protein=ATP-dependent DNA helicase RecG
locus_tag=HHJ01_03415	0.541224	8.71758	0.00013308	protein=hypothetical protein
locus_tag=HHJ01_01735	0.540949	6.77246	0.000367864	protein=cardiolipin synthase
locus_tag=HHJ01_13160	0.540653	9.48453	0.000356121	protein=autotransporter outer membrane beta-barrel domain-containing protein
locus_tag=HHJ01_06350	0.53963	2.00939	0.102767	protein=DUF4339 domain-containing protein
locus_tag=HHJ01_06685	-0.539145	5.26821	0.0118888	protein=tRNA pseudouridine(38-40) synthase TruA
locus_tag=HHJ01_04475	0.538548	9.03175	0.000146765	protein=hypothetical protein
locus_tag=HHJ01_04050	-0.536968	8.98634	7.86675e-05	protein=glycosyltransferase
locus_tag=HHJ01_05940	0.536701	8.4978	0.000248625	protein=preprotein translocase subunit YajC
locus_tag=HHJ01_10820	0.53491	2.00711	0.106997	protein=ABC transporter permease subunit
locus_tag=HHJ01_05995	-0.533734	8.2733	9.04492e-05	protein=HDIG domain-containing protein
locus_tag=HHJ01_01480	-0.530955	8.20933	0.00013784	protein=NAD(+) synthase
locus_tag=HHJ01_08950	0.529677	5.94101	0.00670065	protein=hypothetical protein
locus_tag=HHJ01_12350	-0.528477	7.64797	0.000347113	protein=hypothetical protein
locus_tag=HHJ01_05615	0.527416	2.43263	0.0710702	protein=ArsR family transcriptional regulator
locus_tag=HHJ01_10665	0.5274	7.33693	0.00122423	protein=single-strand selective monofunctional uracil-DNA glycosylase
locus_tag=HHJ01_08735	-0.526032	5.01271	0.0104286	protein=heavy metal-binding domain-containing protein
locus_tag=HHJ01_01655	-0.526014	7.50643	0.000239665	protein=phosphomethylpyrimidine synthase ThiC
locus_tag=HHJ01_07330	-0.525402	3.37309	0.0397169	protein=hypothetical protein
locus_tag=HHJ01_06720	-0.523605	7.33028	0.000703242	protein=dethiobiotin synthase
locus_tag=HHJ01_02935	-0.523579	6.81119	0.000507013	protein=carbon-nitrogen hydrolase
locus_tag=HHJ01_06510	0.522716	10.5038	9.98953e-05	protein=terpene cyclase/mutase family protein
locus_tag=HHJ01_02450	0.522281	10.7604	0.000130525	protein=hypothetical protein
locus_tag=HHJ01_03850	0.521013	7.33855	0.000553542	protein=OsmC family protein
locus_tag=HHJ01_04205	-0.520163	7.8523	0.00078663	protein=FAD-binding oxidoreductase
locus_tag=HHJ01_07140	-0.519415	6.97837	0.00168773	protein=ATP-dependent DNA helicase
locus_tag=HHJ01_06935	0.517332	8.09688	9.5644e-05	protein=glycosyltransferase
locus_tag=HHJ01_00875	-0.517007	3.13281	0.0319167	protein=hypothetical protein
locus_tag=HHJ01_07940	0.515185	2.1248	0.0735568	protein=hypothetical protein
locus_tag=HHJ01_02430	-0.51494	8.54324	8.58322e-05	protein=LPS-assembly protein LptD
locus_tag=HHJ01_10875	-0.514789	8.94618	0.0001693	protein=hypothetical protein
locus_tag=HHJ01_00450	-0.514221	6.09308	0.00259555	protein=hypothetical protein
locus_tag=HHJ01_12170	-0.513653	5.78711	0.00139921	protein=hypothetical protein
locus_tag=HHJ01_10815	0.513466	2.15372	0.0813943	protein=phosphate ABC transporter permease PstA
locus_tag=HHJ01_12405	-0.513188	4.72628	0.00756003	protein=Hsp70 family protein
locus_tag=HHJ01_00810	0.512238	8.29755	0.00022216	protein=hypothetical protein
locus_tag=HHJ01_01540	-0.512086	7.51855	0.000178522	protein=hypothetical protein
locus_tag=HHJ01_04485	0.510415	7.69987	0.000288952	protein=prolipoprotein diacylglyceryl transferase
locus_tag=HHJ01_01150	0.509529	8.55129	0.000345615	protein=SNF2/RAD54 family helicase
locus_tag=HHJ01_06735	0.508786	6.37027	0.000851458	protein=M28 family peptidase
locus_tag=HHJ01_08840	-0.508176	8.32048	0.000217326	protein=3-oxoacyl-
locus_tag=HHJ01_08330	0.505802	8.41583	0.000112419	protein=M23 family metallopeptidase
locus_tag=HHJ01_10680	-0.505488	5.67201	0.00363018	protein=glucose-1-phosphate thymidylyltransferase RfbA
locus_tag=HHJ01_08605	0.504751	10.8217	0.000367133	protein=hypothetical protein
locus_tag=HHJ01_00225	0.50317	1.74728	0.160526	protein=hypothetical protein
locus_tag=HHJ01_07895	-0.503143	3.72447	0.0157082	protein=hypothetical protein
locus_tag=HHJ01_04285	-0.503075	12.1858	0.000214592	protein=pyruvate:ferredoxin (flavodoxin) oxidoreductase
locus_tag=HHJ01_01415	0.500678	2.07678	0.136099	protein=hypothetical protein
locus_tag=HHJ01_03480	0.500484	9.29555	0.000434599	protein=diaminopimelate dehydrogenase
locus_tag=HHJ01_12860	-0.500406	5.78663	0.00336638	protein=hypothetical protein
locus_tag=HHJ01_02360	-0.50035	5.40942	0.00385917	protein=MBOAT family protein
locus_tag=HHJ01_01830	0.498303	5.75748	0.00245369	protein=M3 family metallopeptidase
locus_tag=HHJ01_02645	0.498191	9.15188	0.000643161	protein=FAD-binding protein
locus_tag=HHJ01_11980	0.496835	7.16618	0.00042439	protein=MarR family transcriptional regulator
locus_tag=HHJ01_02760	0.494633	7.39254	0.00130397	protein=hypothetical protein
locus_tag=HHJ01_01170	-0.493365	5.52546	0.00555535	protein=relaxase/mobilization nuclease domain-containing protein
locus_tag=HHJ01_03190	0.489587	6.84526	0.000586331	protein=ApaG domain
locus_tag=HHJ01_03035	-0.487584	3.63019	0.0461612	protein=TIGR02206 family membrane protein
locus_tag=HHJ01_12360	0.486091	7.87678	0.00042263	protein=TonB family protein
locus_tag=HHJ01_03740	-0.486049	7.66082	0.00131297	protein=ATP-binding cassette domain-containing protein
locus_tag=HHJ01_00620	-0.485647	8.03744	0.000825118	protein=polyprenyl synthetase family protein
locus_tag=HHJ01_13195	-0.485201	1.80738	0.126969	protein=hypothetical protein
locus_tag=HHJ01_01450	-0.484867	3.90648	0.0323568	protein=hypothetical protein
locus_tag=HHJ01_06870	-0.48429	8.66235	0.000138521	protein=replicative DNA helicase
locus_tag=HHJ01_11290	-0.483009	7.50027	0.00114915	protein=ATP synthase F1 subunit epsilon
locus_tag=HHJ01_01930	-0.480612	7.85108	0.000205136	protein=primosomal protein N'
locus_tag=HHJ01_02475	-0.479318	5.07188	0.031797	protein=hypothetical protein
locus_tag=HHJ01_05330	-0.479187	8.92437	0.000540251	protein=family 20 glycosylhydrolase
locus_tag=HHJ01_01965	0.478918	6.03786	0.00250772	protein=hypothetical protein
locus_tag=HHJ01_09940	0.477378	5.14109	0.00893947	protein=GNAT family N-acetyltransferase
locus_tag=HHJ01_07030	-0.477353	5.37984	0.00349556	protein=hypothetical protein
locus_tag=HHJ01_01000	-0.477117	7.90808	0.00119865	protein=3-dehydroquinate synthase
locus_tag=HHJ01_01560	0.475245	6.92076	0.000917409	protein=ribonuclease III
locus_tag=HHJ01_02305	0.474245	7.96351	0.000341658	protein=hypothetical protein
locus_tag=HHJ01_05730	0.4735	7.96391	0.000782518	protein=tetratricopeptide repeat protein
locus_tag=HHJ01_01615	0.473321	5.03498	0.00960218	protein=hypothetical protein
locus_tag=HHJ01_07620	-0.472893	6.03241	0.00431346	protein=oligosaccharide flippase family protein
locus_tag=HHJ01_07275	-0.470936	10.1343	0.00458671	protein=ketol-acid reductoisomerase
locus_tag=HHJ01_10180	0.466253	4.4857	0.0329557	protein=LysR family transcriptional regulator
locus_tag=HHJ01_12990	0.462136	4.72606	0.0264678	protein=hypothetical protein
locus_tag=HHJ01_01125	-0.460638	4.93345	0.0114245	protein=hypothetical protein
locus_tag=HHJ01_12500	-0.456688	7.41168	0.00278119	protein=4-hydroxy-3-methylbut-2-enyl diphosphate reductase
locus_tag=HHJ01_06430	0.454434	2.10068	0.191794	protein=hypothetical protein
locus_tag=HHJ01_13180	-0.454079	3.53446	0.0549702	protein=hypothetical protein
locus_tag=HHJ01_08290	0.454008	8.07751	0.000447829	protein=clan AA aspartic protease
locus_tag=HHJ01_12115	-0.453571	2.39574	0.180052	protein=M15 family metallopeptidase
locus_tag=HHJ01_03505	0.452922	7.48338	0.00128898	protein=hypothetical protein
locus_tag=HHJ01_12345	0.45268	7.91478	0.00116152	protein=YbaB/EbfC family nucleoid-associated protein
locus_tag=HHJ01_04565	0.45143	7.62805	0.000836902	protein=uracil-DNA glycosylase
locus_tag=HHJ01_10865	-0.448445	9.88258	0.000222655	protein=DUF4981 domain-containing protein
locus_tag=HHJ01_07520	0.447747	5.85716	0.00301895	protein=rubrerythrin family protein
locus_tag=HHJ01_10870	-0.447714	8.97231	0.0017913	protein=hypothetical protein
locus_tag=HHJ01_10810	0.447595	1.84511	0.146788	protein=phosphate ABC transporter ATP-binding protein
[truncated: 558 more rows]
